# Supplementary material for: Rational Extension of the Ribosome Biogenesis Pathway Using Network-Guided Genetics
Source: PLoS Biol. 2009 Oct 6;7(10):e1000213. doi: 10.1371/journal.pbio.1000213 (PMC2749941; doi:10.1371/journal.pbio.1000213)
Supplement: Table S1 — Ribosome biogenesis candidate genes. Deletion and conditionally essential strains used in this study and detailed culture conditions for mutants showing defects in polysome profile analyses. (0.04 MB XLS) [file pbio.1000213.s007.xls]

## Sheet: ribosome biogenesis candidates
Table S1a. Deletion and conditionally essential strains used in this study.
ORF	Name	Growth
YAL035W	FUN12	very slow at all temperatures
YDR159W	SAC3	slow at all temperatures and even slower at 20 degrees
YDR378C	LSM6	slow at all temperatures and even slower at 20 degrees
YDR432W	NPL3	slow at all temperatures and even slower at 20 degrees
YGR162W	TIF4631	slow at all temperatures and even slower at 20 degrees
YNL147W	LSM7	slow at all temperatures and even slower at 20 degrees
YPL226W	NEW1	slow at all temperatures and even slower at 20 degrees
YCR047C	BUD23	slow at all temperatures
YDL063C	YDL063C	slow at all temperatures
YDL160C	DHH1	slow at all temperatures
YDL167C	NRP1	slow at all temperatures
YFL023W	BUD27	slow at all temperatures
YGR200C	ELP2	slow at all temperatures
YHL034C	SBP1	slow at all temperatures
YJR074W	MOG1	slow at all temperatures
YLR423C	ATG17	slow at all temperatures
YMR014W	BUD22	slow at all temperatures
YOL006C	TOP1	slow at all temperatures
YBL024W	NCL1	slow at 37 degrees
YMR116C	ASC1	slow at 37 degrees
YNL299W	TRF5	slow at 37 degrees
YNR051C	BRE5	slow at 37 degrees
YPL212C	PUS1	slow at 37 degrees
YDR296W	MHR1	slow at 30 37 degrees
YDR457W	TOM1	slow at 30 37 degrees
YER077C	YER077C	slow at 30 37 degrees
YGR081C	SLX9	slow at 30 37 degrees
YOR006C	YOR006C	slow at 30 37 degrees
YPL086C	ELP3	slow at 30 37 degrees
YBL039C	URA7	slow at 20 degrees
YBL051C	PIN4	slow at 20 degrees
YCR086W	CSM1	slow at 20 degrees
YDR289C	RTT103	slow at 20 degrees
YDR496C	PUF6	slow at 20 degrees
YIL035C	CKA1	slow at 20 degrees
YNL141W	AAH1	slow at 20 degrees
YNL230C	ELA1	slow at 20 degrees
YOR308C	SNU66	slow at 20 degrees
YKL204W	EAP1	slow
YER120W	SCS2	a little slow at 20 degrees
YHL038C	CBP2	a little slow at 20 degrees
YJR070C	LIA1	a little slow at 20 degrees
YKR096W	YKR096W	a little slow at 20 degrees
YBR025C	YBR025C	a little slow
YBR030W	YBR030W	a little slow
YDR174W	HMO1	a little slow
YER156C	YER156C	a little slow
YHR011W	DIA4	a little slow
YLR114C	AVL9	a little slow
YMR300C	ADE4	a little slow
YOR039W	CKB2	a little slow
YPR045C	YPR045C
YAL027C	YAL027C
YAL036C	RBG1
YBL003C	HTA2
YBL028C	YBL028C
YBL054W	YBL054W
YBR034C	HMT1
YBR141C	YBR141C
YBR150C	TBS1
YBR187W	YBR187W
YBR242W	YBR242W
YBR271W	YBR271W
YCL037C	SRO9
YCR016W	YCR016W
YCR077C	PAT1
YCR087C-A	YCR087C-A
YDL038C	YDL038C
YDL051W	LHP1
YDL110C	YDL110C
YDL112W	TRM3
YDL149W	ATG9
YDL168W	SFA1
YDL175C	AIR2
YDL201W	TRM8
YDR026C	YDR026C
YDR110W	FOB1
YDR120C	TRM1
YDR165W	TRM82
YDR184C	ATC1
YDR194C	MSS116
YDR198C	YDR198C
YDR346C	SVF1
YDR439W	LRS4
YDR465C	RMT2
YDR492W	IZH1
YER049W	YER049W
YFR023W	PES4
YGL019W	CKB1
YGL036W	YGL036W
YGR054W	YGR054W
YGR093W	YGR093W
YGR100W	MDR1
YGR123C	PPT1
YGR126W	YGR126W
YGR163W	GTR2
YGR187C	HGH1
YIL079C	AIR1
YIL096C	YIL096C
YIL110W	YIL110W
YJL098W	SAP185
YJL122W	YJL122W
YJL198W	PHO90
YJL208C	NUC1
YJR003C	YJR003C
YKL027W	YKL027W
YKL183W	LOT5
YKR010C	TOF2
YKR015C	YKR015C
YKR017C	YKR017C
YKR056W	TRM2
YKR092C	SRP40
YLR003C	YLR003C
YLR073C	YLR073C
YLR074C	BUD20
YLR083C	EMP70
YLR150W	STM1
YLR180W	SAM1
YLR387C	REH1
YLR398C	SKI2
YLR432W	IMD3
YLR449W	FPR4
YLR455W	YLR455W
YML056C	IMD4
YML059C	NTE1
YML074C	FPR3
YML080W	DUS1
YML121W	GTR1
YMR163C	YMR163C
YMR233W	YMR233W
YMR259C	YMR259C
YMR269W	YMR269W
YMR310C	YMR310C
YNL021W	HDA1
YNL022C	YNL022C
YNL029C	KTR5
YNL030W	HHF2
YNL035C	YNL035C
YNL050C	YNL050C
YNL095C	YNL095C
YNL175C	NOP13
YNL224C	YNL224C
YNR004W	YNR004W
YNR012W	URK1
YNR024W	YNR024W
YOL124C	YOL124C
YOL125W	YOL125W
YOR021C	YOR021C
YOR059C	YOR059C
YOR061W	CKA2
YOR076C	SKI7
YOR091W	RBF46
YOR154W	YOR154W
YOR185C	GSP2
YOR202W	HIS3
YOR227W	YOR227W
YOR243C	PUS7
YOR252W	RBF17
YPL009C	YPL009C
YPL183C	YPL183C
YPL207W	YPL207W
YPL263C	KEL3
YBR079C	RPG1	essential, tet strain
YCR072C	YCR072C	essential, tet strain
YDR299W	BFR2	essential, tet strain
YDR339C	YDR339C	essential, tet strain
YDR361C	BCP1	essential, tet strain
YDR412W	YDR412W	essential, tet strain
YDR429C	TIF35	essential, tet strain
YDR473C	PRP3	essential, tet strain
YER112W	LSM4	essential, tet strain
YER146W	LSM5	essential, tet strain
YER147C	SCC4	essential, GAL1 strain
YGL169W	SUA5	essential, GAL1 strain
YGR091W	PRP31	essential, tet strain
YGR145W	ENP2	essential, GAL1 strain
YGR283C	YGR283C	essential, tet strain
YHR020W	YHR020W	essential, tet strain
YHR070W	TRM5	essential, tet strain
YIL063C	YRB2	essential, GAL1 strain
YIL091C	YIL091C	essential, GAL1 strain
YIR015W	RPR2	essential, tet strain
YJL010C	NOP9	essential, GAL1 strain
YJR067C	YAE1	essential, GAL1 strain
YJR072C	NPA3	essential, tet strain
YKL035W	UGP1	essential, tet strain
YKL059C	MPE1	essential, tet strain
YKL082C	RRP14	essential, tet strain
YKL186C	MTR2	essential, tet strain
YKR079C	TRZ1	essential, tet strain
YLR051C	FCF2	essential, GAL1 plasmid
YLR243W	YLR243W	essential, tet strain
YLR336C	SGD1	essential, GAL1 strain
YLR397C	AFG2	essential, tet strain
YML130C	ERO1	essential, tet strain
YMR146C	TIF34	essential, tet strain
YMR185W	YMR185W	essential, GAL1 strain
YMR268C	PRP24	essential, tet strain
YMR309C	NIP1	essential, tet strain
YNL007C	SIS1	essential, tet strain
YNL088W	TOP2	essential, tet strain
YNL132W	KRE33	essential, GAL1 strain
YNL313C	YNL313C	essential, tet strain
YNR054C	ESF2	essential, tet strain
YOL022C	YOL022C	essential, tet strain
YOR095C	RKI1	essential, tet strain
YOR204W	DED1	essential, tet strain
YOR287C	YOR287C	essential, tet strain
YPL169C	MEX67	essential, tet strain
YPR161C	SGV1	essential, tet strain
YPR169W	JIP5	essential, tet strain
YPR178W	PRP4	essential, tet strain

## Sheet: 43genes from polysome profiling
Table S1b. 43 strains with ribsome biogenesis defects identified by polysome profiles.
ORF	Gene	Strain	Culture
YGR162W	TIF4631	slow at all temperatures and more slower at 20 degrees	culture at 20degrees to see the phenotype and grow slow at 20degrees
YOR308C	SNU66	slow at 20 degrees	culture at 20degrees to see the phenotype and grow very slow at 20 degrees
YDL063C	YDL063C	slow at all temperatures	culture at either 30degrees or 20degrees to see the phenotype
YDR412W	RRP17	essential, tet strain	overnight culture is diluted to OD600 0.05 plus Doxycycline to final concentration 10ug/ml, 30degrees culture for 12hr to OD600 0.505
YPR169W	JIP5	essential, tet strain	overnight culture is diluted to OD600 0.01 plus Doxycycline to final concentration 10ug/ml, 30degrees culture for 17hr to OD600 0.446
YOL006C	TOP1	slow at all temperatures	culture at 20 degrees, grow very slow
YNL132W	KRE33	essential, GAL1 strain	overnight culture in galactose media, dilute to 0.001 into YPD media and 30degrees culture 18hr to 0.443
YDR496C	PUF6	slow at 20 degrees	overnight culture is diluted to OD 0.01, 20degrees culture 60hr to OD 0.448
YLR336C	SGD1	essential, GAL1 strain	overnight culture in galactose media, dilute to 0.005 into YPD media and 30degrees culture 13hr to 1.5, then dilute to 0.1 in YPD and culture 9hr to 0.47
YLR397C	AFG2	essential, tet strain	overnight culture is diluted to OD600 0.02 plus Doxycycline to final concentration 10ug/ml, 30degrees culture for 18.5hr to OD600 0.4
YDR361C	BCP1	essential, tet strain	overnight culture is diluted to OD600 0.01 plus Doxycycline to final concentration 10ug/ml, 30degrees culture for 9hr to OD600 0.39
YJL010C	NOP9	essential, GAL1 strain	overnight culture in galactose media, dilute to 0.001 into YPD media and 30degrees culture 16.5hr to 0.409
YOR287C	YOR287C	essential, tet strain	overnight culture is diluted to OD600 0.01 plus Doxycycline to final concentration 10ug/ml, 30degrees culture for 13hr to OD600 0.42
YDR339C	FCF1	essential, tet strain	overnight culture is diluted to OD600 0.01 plus Doxycycline to final concentration 10ug/ml, 30degrees culture for 19.5hr to OD600 0.42
YMR014W	BUD22	slow at all temperatures	overnight culture is diluted to OD600 0.01, 30degrees culture for 15hr to OD600 0.55
YCR047C	BUD23	slow at all temperatures	overnight culture is diluted to OD 0.02, 30degrees culture for 19hr to OD 0.435
YLR051C	FCF2	essential, GAL1 plasmid	overnight culture in SC-URA galactose media, dilute to 0.001 into SC-URA glucose media and 30 degrees culture 12hr to 0.487
YGR145W	ENP2	essential, GAL1 strain	overnight culture in galactose media, dilute to 0.002 into YPD media and 30 degrees culture 22hr to 0.37
YDR299W	BFR2	essential, tet strain	overnight culture is diluted to OD600 0.01 plus Doxycycline to final concentration 10ug/ml, 30degrees culture for 17hr to OD600 0.404
YIL091C	YIL091C	essential, GAL1 strain	overnight culture in galactose media, dilute to 0.005 into YPD media and 30degrees culture 12.5hr to 0.435
YOL022C	YOL022C	essential, tet strain	overnight culture is diluted to OD600 0.001 plus Doxycycline to final concentration 10ug/ml, 30degrees culture for 19hr to OD600 0.49
YOR006C	YOR006C	slow at 30 37 degrees	culture at 30degrees to see the phenotype
YGR081C	SLX9	slow at 30 37 degrees	overnight culture is diluted to OD600 0.001, 30degrees culture for 15.5hr to OD600 0.501
YDR159W	SAC3	slow at all temperatures and more slower at 20 degrees	culture at 20degrees to see the phenotype
YPL226W	NEW1	slow at all temperatures and more slower at 20 degrees	culture at 20degrees to see the phenotype
YJR074W	MOG1	slow at all temperatures	culture at 20degrees to see the phenotype
YAL035W	FUN12	very slow at all temperatures	culture at 20degrees to see the phenotype
YPR178W	PRP4	essential, tet strain	overnight culture is diluted to OD600 0.01 plus Doxycycline to final concentration 10ug/ml, 30degrees culture for 10hr to OD600 0.551
YDR378C	LSM6	slow at all temperatures and more slower at 20 degrees	culture at 20degrees to see the phenotype
YNL147W	LSM7	slow at all temperatures and more slower at 20 degrees	culture at 20degrees to see the phenotype
YDR432W	NPL3	slow at all temperatures and more slower at 20 degrees	culture at 20degrees to see the phenotype
YER147C	SCC4	essential, GAL1 strain	overnight culture in galactose media, dilute to 0.004 into YPD media and 30degrees culture 13hr to 0.564
YMR185W	YMR185W	essential, GAL1 strain	overnight culture in YPD media, dilute to 0.001 into YPD media and 30degrees culture 19hr to 0.386
YNL007C	SIS1	essential, tet strain	overnight culture is diluted to OD600 0.005 plus Doxycycline to final concentration 10ug/ml, 30degrees culture to 1 and dilute again to 0.1 and culture for 6.5hr to OD600 0.456
YOR204W	DED1	essential, tet strain	overnight culture is diluted to OD600 0.02 plus Doxycycline to final concentration 10ug/ml, 30degrees culture for 16.5hr to OD600 0.382
YBR079C	RPG1	essential, tet strain	overnight culture is diluted to OD600 0.05 plus Doxycycline to final concentration 10ug/ml, 30degrees culture for 13.5hr to OD600 0.353
YKL186C	MTR2	essential, tet strain	overnight culture is diluted to OD600 0.01 plus Doxycycline to final concentration 10ug/ml, 30degrees culture for 17hr to OD600 0.439
YPL169C	MEX67	essential, tet strain	overnight culture is diluted to OD600 0.05 plus Doxycycline to final concentration 10ug/ml, 30degrees culture for 18hr to OD600 0.426
YDR457W	TOM1	slow at 30 37 degrees	culture at 37degrees to see the phenotype
YIL063C	YRB2	essential, GAL1 strain	overnight culture in galactose media, dilute to 0.001 into YPD media and 30degrees culture 16.5hr to 0.392
YNL299W	TRF5	slow at 37 degrees	culture at 37degrees to see the phenotype
YKL204W	EAP1	slow	culture at 20degrees to see the phenotype
YMR116C	ASC1	slow at 37 degrees	culture at 37degrees to see the phenotype and grow very slow at 37 degrees
