# Supplementary material for: Rational Extension of the Ribosome Biogenesis Pathway Using Network-Guided Genetics
Source: PLoS Biol. 2009 Oct 6;7(10):e1000213. doi: 10.1371/journal.pbio.1000213 (PMC2749941; doi:10.1371/journal.pbio.1000213)
Supplement: Table S2 — Oligonucleotides used in this study. Nucleic acid sequences for probes used in Northern blots, primers used for GAL1 promoter tagging, and primers used for cloning. (0.02 MB XLS) [file pbio.1000213.s008.xls]

## Sheet: Northern blot oligos
Table S2. Oligonucleotides used in this study.
Oligos for probing Northern blots
Oligo number	name	target	sequence
1	AJO249	5S	TCTGGTAGATATGGCCGCAACC
2	AJO190	18S	GTCTGGACCTGGTGAGTTTCCC
3	AJO130	20S	TCTTGCCCAGTAAAAGCTCTCATGC
4	AJO603	23S	TGTTACCTCTGGGCCCCGATTG
5	AJO313	35S, 27SA	TCCAGTTACGAAAATTCTTGTTTTTGACAA
6	AJO191	5.8S	CGCTGCGTTCTTCATCGATGCG
7	AJO282	7S	GGCCAGCAATTTCAAGTTA
8	AJO214	27S	GTTCGCCTAGACGCTCTCTTC
9	AJO192	25S	CCCGCCGTTTACCCGCGCTTGG
10	AJO317	scR1	CGTGTCTAGCCGCGAGGAAGGATTTGTTCC
11	AJO962	U2	GCGACCAAAGTAAAAGTCAAGAACGACTCCACAAGTGCGAGGGTCGCGAC

## Sheet: oligo for GAL1 promoter tagging
Oligos for GAL1 promoter tagging
Name	Sequence
YIL091C-F4	5'- TGCATTGGTTCAGTGAGACGGTGGTATAATTGCGAAGTGACCAAATTGTAgaattcgagctcgtttaaac -3'
YIL091C-R2	5'- TTCCGATAGCCACGGAAATTATCATTCTTTTCCCTCACAGAACTGTCACTcattttgagatccgggtttt -3'
YIL091C-C	5'- CATCGCCACTGTCGACATCG -3'
YMR185W-F4	5'- CTCATGTTTCTTCTTGTCATATCAGATCAAGAAAAACAAAAGGTTGGAAAgaattcgagctcgtttaaac -3'
YMR185W-R2	5'- CTTGTATTCAATATATCGTGTATGTTGATCTTTTGCTCTTTATCCTCATTcattttgagatccgggtttt -3'
YMR185W-C	5'- TATTTGAGCACTTCAACGCC -3'
NOP9-F4	5'- TACTGTGAACGACGCTGAAACCTTCACGGAAAAACCACATTATTGTTATTgaattcgagctcgtttaaac -3'
NOP9-R2	5'- TCCTTTCTCTGTTTGTCTTGGTGTCTTCTGCCTCTTGTTTTAGTCTTTCCcattttgagatccgggtttt -3'
NOP9-C	5'- CGGCTTGCTTGAAATACTCC -3'
YRB2-F4	5'- ATGTCAACAAATCAATTTGCACAAAACAAGTACGCATAAACTTTGAGAGCgaattcgagctcgtttaaac -3'
YRB2-R2	5'- TGTTTCACCTCAGAATTTTCCCTGGCTGCATTGCCACCATTGGTCTCACTcattttgagatccgggtttt -3'
YRB2-C	5'- TCACTCGTTTCTTCCGCTTG -3'
SUA5-F4	5'- GTTTCCATTTTTAATGGTAGTCCTGTTTATTATTCCATTTTTAGAATTGTgaattcgagctcgtttaaac -3'
SUA5-R2	5'- GTATCAAACAGTGCTTTCGATGTCATTGCCAAAAAATGTCGTCCAAGGTAcattttgagatccgggtttt -3'
SUA5-C	5'- TTCAACTAGCGCTGCTTCCG -3'
SCC4-F4	5'- GGGAATCAGTATTGGTAGAAATTGAACGATTTCGAAAGAAGTACAAATTCgaattcgagctcgtttaaac -3'
SCC4-R2	5'- TGTGCTAAGTGGTATACTTGTGAAATACTAAGTTTGTCGCCAAGATTTTCcattttgagatccgggtttt -3'
SCC4-C	5'- CGTGACCTTACTATCCTCCAG -3'
ENP2-F4	5'- CATTTATTACATCAGTTACAGGTATCAACATATATCTTCAAAAAGGGGACATTgaattcgagctcgtttaaac -3'
ENP2-R2	5'- GTACCAGAAACCTGATATACTGAAACATCATTTGCGGAAGTAGATTTCAAAACcattttgagatccgggtttt -3'
ENP2-C	5'- TGTATGTACCGGTAGCCATGC -3'
YAE1-F4	5'- TTTTGATAGAAGAGAACAAAAAAGGAACAGTGTTACAATAGTATATAGAGgaattcgagctcgtttaaac -3'
YAE1-R2	5'- TCAGTTTCGACATCACTGTCTGATGCCCATACATCGTCCCAAGTATTCGAcattttgagatccgggtttt -3'
YAE1-C	5'- CCATCATTGAAACCCTCTTGC -3'
PAP2-F4	5'- TTCATAAAGTGTGAATAAGCAAGGGAACTATACTTGAAATgaattcgagctcgtttaaac -3'
PAP2-R2	5'- TAATCTTCTTTGAAGAAGAGGCTGTTACACTCTTTGCCCCcattttgagatccgggtttt -3'
PAP2-C	5'- CTCTTGCTCATTACGACTAGGT -3'
Kre33-F4	5'- TAGTTTTTAACTTGCAAAGACTTATAAGAGACTTATAAAACAAGGAGAAAgaattcgagctcgtttaaac -3'
Kre33-R2	5'- ACACCATTCCTGATCAGTGACGGGATTCTTGAATCGATAGCTTTTTTGGCcattttgagatccgggtttt -3'
Kre33-C	5'- CTGTGCGAAGTGAATCCTAGAAG -3'
SGD1-F4	5'- CCTCATCTTAACTAAAGATAGCCAGTCCACAGCTGCAGAATATTGAGGCAgaattcgagctcgtttaaac -3'
SGD1-R2	5'- TTCAACTCGTCCAAAATAACGCCTGGAATTCTAATACCATCTGTTTTTTGcattttgagatccgggtttt -3'
SGD1-C	5'- TTTTACGTTTCTTGTCGGCCC -3'
Note:	1. -F4 is the forward primer for Gal1 promoter tagging.
	2. -R2 is the reverse primer for Gal1 promoter tagging.
	3. -C is the reverse primer for Gal1 promoter tagging confirmation.
	4. The forward primer for confirmation is KanB(5'-CTGCAGCGAGGAGCCGTAAT-3').
	5. The vector used for PCR is pFA6a-KanMX6-GAL1, except for PAP2 that was tagged by using PCR fragment from pFA6a-HIS3MX6-GAL1.

## Sheet: cloning oligos
Oligos for cloning
oligo name	oligo sequence
SNU66-F	ccgctctagaactagTTAGTGACCCCTCGCGTTC
SNU66-R	cggtatcgataagctTACTTCCGAATTCAAGGCCAC
LHP1-F	ccgctctagaactagTGCTCGAATTCACTGACGGAG
LHP1-R	cggtatcgataagctTGGATGAGCTGTATTCCATTTTAAC
RNH70-F2	ccgctctagaactagTGGAAGAGATAGAAGGTCCCAAAGATG
RNH70-R	cggtatcgataagctTGAAGCCATTCCTGGGTTATC
