# Supplementary material for: Rational Extension of the Ribosome Biogenesis Pathway Using Network-Guided Genetics
Source: PLoS Biol. 2009 Oct 6;7(10):e1000213. doi: 10.1371/journal.pbio.1000213 (PMC2749941; doi:10.1371/journal.pbio.1000213)
Supplement: Table S3 — Protein sedimentation patterns by mass spectrometry. Sucrose density fractions were analyzed by quantitative mass spectrometry. Each protein's relative abundance is represented by the normalized spectral frequency per fraction. (0.36 MB XLS) [file pbio.1000213.s009.xls]

## Sheet:  
Table S3. Protein sedimentation patterns by mass spectrometry. Normalized spectral frequencies per protein per fraction.
ORF	Gene	Length	Process	Function	Component	SGD ID	Fraction1	Fraction2	Fraction3	Fraction4	Fraction5	Fraction6	Fraction7	Fraction8	Fraction9	Fraction10	Fraction11	Fraction12	Fraction13	Fraction14
YHR174W	ENO2	1314	glycolysis*	phosphopyruvate hydratase activity	soluble fraction*	S000001217	1036.62	879.777	763.77	470.721	287.706	264.961	167.07	65.993	105.541	69.4847	17.001	15.2718	3.20821	6.80504
YCR012W	PGK1	1251	glycolysis*	phosphoglycerate kinase activity	cytoplasm	S000000605	415.891	529.459	528.764	446.457	294.853	310.644	217.63	78.3667	174.802	104.227	64.6039	54.9786	41.7068	44.2327
YLR044C	PDC1	1692	pyruvate metabolism*	pyruvate decarboxylase activity	cytoplasm*	S000004034	552.452	545.382	413.709	342.931	251.966	310.644	202.242	111.363	168.206	81.0654	71.4043	39.7068	44.915	68.0504
YBR031W	RPL4A	1089	translation	structural constituent of ribosome	cytosolic large ribosomal subunit (sensu Eukaryota)	S000000235	0	0	2.44798	0	0	198.721	316.553	369.148	303.43	376.375	336.62	409.285	372.153	377.679
YDR012W	RPL4B	1089	translation	structural constituent of ribosome	cytoplasm*	S000002419	0	0	0	0	3.57398	194.153	312.157	358.837	277.045	361.899	323.019	412.34	372.153	367.472
YPR080W	TEF1	1377	translational elongation	translation elongation factor activity	ribosome*	S000006284	136.561	139.331	127.295	195.73	218.013	312.928	250.605	239.225	313.325	309.786	0	281.002	234.2	0
YNL209W	SSB2	1842	protein biosynthesis*	ATPase activity*	cytoplasm*	S000005153	422.098	417.994	308.446	197.347	146.533	166.743	116.509	125.799	141.821	110.017	108.807	113.012	157.202	146.308
YGR192C	TDH3	999	glycolysis*	glyceraldehyde-3-phosphate dehydrogenase (phosphorylating) activity	cytoplasm*	S000003424	509.001	390.127	318.237	245.875	185.847	169.027	101.121	84.5535	98.9446	69.4847	54.4033	67.1961	32.0821	57.8428
YKL060C	FBA1	1080	glycolysis*	fructose-bisphosphate aldolase activity	cytoplasm	S000001543	471.757	358.28	359.853	271.757	203.717	226.131	131.897	61.8684	62.6649	26.0567	13.6008	9.1631	16.0411	10.2076
YOR063W	RPL3	1164	translation*	structural constituent of ribosome	cytosolic large ribosomal subunit (sensu Eukaryota)	S000005589	0	0	0	0	0	143.901	239.613	319.654	197.889	237.406	265.216	259.621	266.282	210.956
YGR254W	ENO1	1314	glycolysis*	phosphopyruvate hydratase activity	cytoplasm*	S000003486	577.281	489.65	384.333	244.258	151.894	6.85244	98.9228	28.8719	3.29815	11.5808	6.80041	0	0	0
YAL038W	CDC19	1503	glycolysis*	pyruvate kinase activity	cytosol	S000000036	291.744	338.376	227.662	205.435	116.154	121.06	83.5348	41.2456	82.4538	57.9039	34.002	21.3806	25.6657	34.0252
YNL178W	RPS3	723	translation*	structural constituent of ribosome	cytosolic small ribosomal subunit (sensu Eukaryota)	S000005122	0	0	0	25.8816	103.645	45.683	63.7503	173.232	181.398	182.397	210.813	198.534	221.367	180.333
YGL123W	RPS2	765	translation*	structural constituent of ribosome	cytosolic small ribosomal subunit (sensu Eukaryota)*	S000003091	0	0	0	9.7056	89.3495	27.4098	52.7588	177.356	168.206	191.083	207.412	186.316	214.95	238.176
YLL024C	SSA2	1920	response to stress*	ATPase activity*	cytoplasm*	S000003947	316.574	222.93	242.35	111.614	87.5625	66.2403	85.7331	32.9965	65.9631	34.7423	30.6018	33.598	48.1232	40.8302
YKL152C	GPM1	744	glycolysis*	phosphoglycerate mutase activity	cytosol	S000001635	428.305	338.376	244.798	97.056	64.3317	100.503	39.5691	8.24912	59.3668	17.3712	10.2006	9.1631	0	0
YMR116C	ASC1	1233	telomere maintenance*	molecular function unknown	cytoplasm*	S000004722	0	0	0	8.088	71.4796	31.9781	43.9657	164.982	151.715	153.445	193.812	198.534	192.493	173.528
YKL182W	FAS1	6156	fatty acid biosynthesis	[acyl-carrier protein] S-malonyltransferase activity*	mitochondrion*	S000001665	0	0	0	14.5584	907.791	310.644	50.5606	22.6851	19.7889	5.79039	0	0	0	10.2076
YOR369C	RPS12	432	translation	structural constituent of ribosome	cytosolic small ribosomal subunit (sensu Eukaryota)	S000005896	0	0	9.79192	56.616	116.154	29.6939	54.9571	152.609	92.3483	173.712	153.009	201.588	137.953	159.918
YJR145C	RPS4A	1042	telomere maintenance*	structural constituent of ribosome	cytoplasm*	S000003906	0	0	0	22.6464	69.6926	43.3988	43.9657	173.232	155.013	144.76	153.009	189.371	134.745	190.541
YOL086C	ADH1	1047	fermentation	alcohol dehydrogenase activity	cytosol	S000005446	211.049	167.197	149.327	210.288	137.598	137.049	83.5348	35.0588	89.0501	40.5327	20.4012	9.1631	6.41643	6.80504
YPL131W	RPL5	894	translation*	structural constituent of ribosome*	cytosolic large ribosomal subunit (sensu Eukaryota)	S000006052	0	0	0	0	0	98.2184	118.707	146.422	115.435	118.703	163.21	171.045	170.035	166.723
YPL231W	FAS2	5664	fatty acid biosynthesis*	phosphopantetheinyltransferase activity*	mitochondrion*	S000006152	0	7.96178	0	6.4704	913.152	274.098	21.9829	4.12456	9.89446	2.89519	0	0	0	0
YML063W	RPS1B	768	translation	structural constituent of ribosome	cytosolic small ribosomal subunit (sensu Eukaryota)	S000004528	0	0	0	0	5.36097	9.13659	43.9657	150.547	135.224	196.873	190.411	171.045	163.619	163.321
YLR441C	RPS1A	768	translation	structural constituent of ribosome	cytosolic small ribosomal subunit (sensu Eukaryota)	S000004433	0	0	0	0	46.4618	0	50.5606	148.484	131.926	191.083	170.01	161.881	144.37	156.516
YPL090C	RPS6A	1105	translation	structural constituent of ribosome	cytosolic small ribosomal subunit (sensu Eukaryota)*	S000006011	0	0	0	9.7056	76.8406	13.7049	57.1554	144.36	122.032	121.598	159.81	158.827	141.161	136.101
YJR123W	RPS5	678	translation	structural constituent of ribosome	cytosolic small ribosomal subunit (sensu Eukaryota)	S000003884	0	0	0	12.9408	69.6926	20.5573	50.5606	142.297	138.522	130.284	129.208	131.338	147.578	119.088
YDR385W	EFT2	2529	translational elongation	translation elongation factor activity	ribosome	S000002793	192.427	187.102	203.182	195.73	130.45	77.661	50.5606	14.436	23.0871	5.79039	0	0	0	3.40252
YLL045C	RPL8B	771	translation	structural constituent of ribosome	cytosolic large ribosomal subunit (sensu Eukaryota)	S000003968	0	0	0	0	0	75.3769	105.518	111.363	128.628	115.808	142.809	131.338	121.912	115.686
YMR186W	HSC82	2118	telomere maintenance*	unfolded protein binding*	cytoplasm*	S000004798	204.842	187.102	173.807	127.79	98.2845	89.0818	50.5606	24.7474	36.2797	23.1616	0	12.2175	0	6.80504
YLR340W	RPP0	939	translational elongation*	structural constituent of ribosome	cytosolic large ribosomal subunit (sensu Eukaryota)	S000004332	0	0	0	0	0	59.3878	74.7417	107.239	102.243	115.808	136.008	109.957	153.994	146.308
YHL033C	RPL8A	771	translation	structural constituent of ribosome	cytosolic large ribosomal subunit (sensu Eukaryota)	S000001025	0	0	0	0	0	68.5244	98.9228	107.239	108.839	112.913	125.808	122.175	121.912	132.698
YMR242C	RPL20A	973	translation	structural constituent of ribosome	cytosolic large ribosomal subunit (sensu Eukaryota)	S000004855	0	0	0	0	0	75.3769	98.9228	103.114	108.839	112.913	139.408	100.794	115.496	125.893
YDR382W	RPP2B	333	translational elongation*	structural constituent of ribosome	cytosolic large ribosomal subunit (sensu Eukaryota)	S000002790	0	0	0	16.176	7.14796	43.3988	41.7674	123.737	82.4538	86.8558	136.008	146.61	134.745	156.516
YHR064C	SSZ1	1617	protein biosynthesis*	unfolded protein binding	cytoplasm	S000001106	0	0	2.44798	3.2352	8.93495	9.13659	59.3537	142.297	102.243	118.703	132.608	149.664	125.12	112.283
YHL001W	RPL14B	815	translation	structural constituent of ribosome*	cytosolic large ribosomal subunit (sensu Eukaryota)	S000000993	0	0	0	0	3.57398	0	85.7331	136.111	102.243	118.703	95.2057	143.555	147.578	129.296
YPL198W	RPL7B	1551	translation	structural constituent of ribosome	cytosolic large ribosomal subunit (sensu Eukaryota)	S000006119	0	0	0	0	0	70.8086	96.7246	107.239	98.9446	115.808	129.208	106.903	118.704	115.686
YOR096W	RPS7A	974	translation	structural constituent of ribosome	cytosolic small ribosomal subunit (sensu Eukaryota)*	S000005622	0	0	0	14.5584	48.2487	36.5464	37.3709	119.612	115.435	110.017	119.007	116.066	121.912	108.881
YLR448W	RPL6B	915	translation*	structural constituent of ribosome*	cytosolic large ribosomal subunit (sensu Eukaryota)	S000004440	0	0	0	0	0	52.5354	85.7331	113.425	89.0501	124.493	108.807	128.283	121.912	108.881
YOL121C	RPS19A	825	telomere maintenance*	structural constituent of ribosome	cytosolic small ribosomal subunit (sensu Eukaryota)	S000005481	0	0	0	9.7056	32.1658	20.5573	50.5606	136.111	85.752	115.808	129.208	119.12	83.4135	112.283
YDR418W	RPL12B	498	telomere maintenance*	structural constituent of ribosome	cytosolic large ribosomal subunit (sensu Eukaryota)	S000002826	0	0	0	4.8528	5.36097	0	96.7246	121.675	85.752	86.8558	108.807	122.175	118.704	132.698
YGL147C	RPL9A	576	translation	structural constituent of ribosome	cytosolic large ribosomal subunit (sensu Eukaryota)	S000003115	0	0	0	0	0	52.5354	81.3366	90.7404	98.9446	92.6462	105.406	116.066	112.287	108.881
YGL030W	RPL30	548	translation*	structural constituent of ribosome	cytoplasm*	S000002998	0	0	0	0	0	52.5354	94.5263	98.9895	59.3668	83.9606	102.006	109.957	109.079	122.491
YDR064W	RPS13	995	translation	structural constituent of ribosome	cytosolic small ribosomal subunit (sensu Eukaryota)	S000002471	0	0	0	11.3232	53.6097	25.1256	43.9657	72.1798	102.243	130.284	112.207	94.6854	102.663	74.8554
YML073C	RPL6A	946	translation*	structural constituent of ribosome*	cytosolic large ribosomal subunit (sensu Eukaryota)	S000004538	0	0	0	0	0	50.2513	94.5263	94.8649	108.839	107.122	27.2016	116.066	118.704	105.478
YLR249W	YEF3	3135	translational elongation	translation elongation factor activity	ribosome	S000004239	43.4513	51.7516	68.5435	171.466	126.876	100.503	59.3537	35.0588	42.876	23.1616	17.001	27.4893	19.2493	34.0252
YER165W	PAB1	1734	regulation of translational initiation	poly(A) binding	cytoplasm*	S000000967	31.0366	35.828	53.8556	56.616	67.9056	54.8196	46.164	53.6193	122.032	110.017	74.8045	58.033	32.0821	23.8176
YJL191W	RPS14B	825	translation*	structural constituent of ribosome*	cytosolic small ribosomal subunit (sensu Eukaryota)*	S000003727	0	0	0	0	44.6748	11.4207	26.3794	109.301	79.1557	101.332	125.808	97.7398	115.496	108.881
YLR075W	RPL10	666	translation*	structural constituent of ribosome	cytosolic large ribosomal subunit (sensu Eukaryota)	S000004065	0	0	0	0	1.78699	38.8305	52.7588	90.7404	89.0501	86.8558	115.607	94.6854	109.079	132.698
YAL005C	SSA1	1929	translation*	ATPase activity*	cytoplasm*	S000000004	161.39	171.178	186.047	98.6736	73.2666	93.6501	4.39657	0	3.29815	0	6.80041	3.05437	0	3.40252
YIL069C	RPS24B	817	translation	structural constituent of ribosome	cytosolic small ribosomal subunit (sensu Eukaryota)	S000001331	0	0	0	6.4704	35.7398	34.2622	37.3709	107.239	95.6464	156.34	0	140.501	157.202	0
YLR048W	RPS0B	1118	translation*	structural constituent of ribosome	cytosolic small ribosomal subunit (sensu Eukaryota)	S000004038	0	11.9427	9.79192	24.264	48.2487	25.1256	39.5691	86.6158	79.1557	72.3798	98.6059	67.1961	93.0382	91.868
YML024W	RPS17A	809	telomere maintenance*	structural constituent of ribosome	cytosolic small ribosomal subunit (sensu Eukaryota)	S000004486	0	0	0	8.088	51.8227	13.7049	26.3794	78.3667	69.2612	98.4366	102.006	97.7398	99.4546	98.673
YOL040C	RPS15	429	translation*	structural constituent of ribosome	cytosolic small ribosomal subunit (sensu Eukaryota)	S000005400	0	0	0	8.088	58.9707	22.8415	39.5691	90.7404	56.0686	78.1702	95.2057	82.4679	102.663	108.881
YMR143W	RPS16A	976	telomere maintenance*	structural constituent of ribosome	cytosolic small ribosomal subunit (sensu Eukaryota)	S000004751	0	0	0	6.4704	44.6748	27.4098	35.1726	65.993	79.1557	78.1702	105.406	73.3048	115.496	95.2705
YFR031C-A	RPL2A	912	translation	structural constituent of ribosome	cytosolic large ribosomal subunit (sensu Eukaryota)	S000002104	0	0	0	0	0	41.1147	63.7503	59.8061	65.9631	83.9606	102.006	91.631	99.4546	108.881
YJL177W	RPL17B	872	translation	structural constituent of ribosome	cytosolic large ribosomal subunit (sensu Eukaryota)	S000003713	0	0	0	0	0	4.5683	68.1468	72.1798	72.5594	78.1702	115.607	97.7398	93.0382	105.478
YLR029C	RPL15A	615	translation	structural constituent of ribosome*	cytosolic large ribosomal subunit (sensu Eukaryota)	S000004019	0	0	0	0	0	54.8196	76.94	65.993	95.6464	101.332	0	91.631	112.287	102.076
YML026C	RPS18B	842	translation	structural constituent of ribosome	cytosolic small ribosomal subunit (sensu Eukaryota)	S000004488	0	0	0	12.9408	55.3967	36.5464	52.7588	88.6781	115.435	95.5414	0	82.4679	121.912	0
YDR050C	TPI1	747	glycolysis	triose-phosphate isomerase activity	cytoplasm	S000002457	80.6952	79.6178	93.0233	105.144	94.7105	61.672	46.164	24.7474	42.876	17.3712	3.4002	0	0	0
YLR367W	RPS22B	876	translation	structural constituent of ribosome	cytosolic small ribosomal subunit (sensu Eukaryota)	S000004359	0	0	0	4.8528	44.6748	25.1256	28.5777	121.675	79.1557	104.227	0	134.392	105.871	0
YDR471W	RPL27B	795	translation	structural constituent of ribosome	cytosolic large ribosomal subunit (sensu Eukaryota)	S000002879	0	0	0	0	0	47.9671	76.94	70.1176	82.4538	75.275	74.8045	54.9786	80.2053	85.0629
YER102W	RPS8B	603	translation	structural constituent of ribosome	cytosolic small ribosomal subunit (sensu Eukaryota)	S000000904	0	0	0	0	33.9528	11.4207	28.5777	72.1798	72.5594	63.6943	98.6059	82.4679	96.2464	85.0629
YPL061W	ALD6	1503	acetate biosynthesis	3-chloroallyl aldehyde dehydrogenase activity	cytoplasm*	S000005982	111.732	151.274	117.503	100.291	39.3138	52.5354	17.5863	6.18684	16.4908	5.79039	0	0	0	0
YPL106C	SSE1	2082	telomere maintenance*	ATP binding*	cytoplasm	S000006027	223.464	155.255	117.503	38.8224	41.1008	18.2732	10.9914	0	0	0	0	0	0	0
YLR355C	ILV5	1188	mitochondrial genome maintenance*	ketol-acid reductoisomerase activity	mitochondrion*	S000004347	6.20732	7.96178	61.1995	155.29	139.385	86.7976	52.7588	14.436	39.5778	17.3712	0	9.1631	6.41643	6.80504
YLR259C	HSP60	1719	protein folding*	single-stranded DNA binding	mitochondrion*	S000004249	12.4146	39.8089	367.197	87.3504	30.3788	13.7049	4.39657	4.12456	9.89446	8.68558	0	3.05437	6.41643	6.80504
YKL180W	RPL17A	861	translation	structural constituent of ribosome	cytoplasm*	S000001663	0	0	0	0	0	52.5354	76.94	70.1176	82.4538	75.275	6.80041	106.903	3.20821	112.283
YLR344W	RPL26A	831	translation	structural constituent of ribosome*	cytosolic large ribosomal subunit (sensu Eukaryota)	S000004336	0	0	0	0	0	52.5354	54.9571	59.8061	79.1557	0	78.2047	70.2505	83.4135	98.673
YPL249C-A	RPL36B	541	translation	structural constituent of ribosome*	cytosolic large ribosomal subunit (sensu Eukaryota)	S000006438	0	0	0	0	0	43.3988	41.7674	53.6193	56.0686	57.9039	57.8035	76.3592	96.2464	91.868
YGL253W	HXK2	1461	regulation of cell size*	hexokinase activity	nucleus*	S000003222	62.0732	83.5987	102.815	106.762	85.7756	86.7976	24.1811	10.3114	9.89446	0	0	0	0	0
YOR293W	RPS10A	755	translation	structural constituent of ribosome	cytosolic small ribosomal subunit (sensu Eukaryota)	S000005819	0	0	0	6.4704	19.6569	9.13659	17.5863	61.8684	62.6649	66.5895	71.4043	79.4136	93.0382	81.6604
YGR240C	PFK1	2964	glycolysis	6-phosphofructokinase activity	cytoplasm*	S000003472	0	31.8471	97.9192	250.728	75.0536	45.683	24.1811	6.18684	16.4908	8.68558	0	0	0	10.2076
YPR043W	RPL43A	682	translation	structural constituent of ribosome	cytosolic large ribosomal subunit (sensu Eukaryota)	S000006247	0	0	0	0	0	0	24.1811	65.993	26.3852	107.122	78.2047	82.4679	105.871	74.8554
YLR150W	STM1	822	telomere maintenance*	DNA binding*	cytoplasm*	S000004140	0	0	0	0	0	0	26.3794	72.1798	62.6649	63.6943	81.6049	79.4136	86.6218	85.0629
YJL136C	RPS21B	724	translation	structural constituent of ribosome	cytosolic small ribosomal subunit (sensu Eukaryota)	S000003672	24.8293	7.96178	4.89596	4.8528	37.5268	0	8.79314	41.2456	62.6649	66.5895	74.8045	76.3592	73.7889	68.0504
YNL096C	RPS7B	918	translation	structural constituent of ribosome	cytosolic small ribosomal subunit (sensu Eukaryota)*	S000005040	0	0	0	0	21.4439	18.2732	19.7846	59.8061	65.9631	66.5895	81.6049	70.2505	76.9971	68.0504
YBL027W	RPL19B	954	protein biosynthesis	structural constituent of ribosome	cytosolic large ribosomal subunit (sensu Eukaryota)	S000000123	0	0	0	0	0	66.2403	68.1468	65.993	82.4538	72.3798	0	85.5223	105.871	0
YPL220W	RPL1A	654	translation	structural constituent of ribosome	cytosolic large ribosomal subunit (sensu Eukaryota)	S000006141	0	0	0	0	0	0	43.9657	59.8061	36.2797	72.3798	74.8045	91.631	67.3725	98.673
YBL087C	RPL23A	918	translation	structural constituent of ribosome	cytosolic large ribosomal subunit (sensu Eukaryota)	S000000183	0	0	0	0	0	29.6939	35.1726	61.8684	42.876	66.5895	71.4043	64.1417	93.0382	74.8554
YJR009C	TDH2	999	glycolysis*	glyceraldehyde-3-phosphate dehydrogenase (phosphorylating) activity	cytoplasm*	S000003769	0	3.98089	190.942	106.762	103.645	111.923	0	0	0	0	0	0	0	0
YBR191W	RPL21A	871	translation*	structural constituent of ribosome	cytosolic large ribosomal subunit (sensu Eukaryota)	S000000395	0	0	0	0	0	41.1147	59.3537	53.6193	56.0686	60.7991	78.2047	70.2505	48.1232	44.2327
YHR193C	EGD2	525	cotranslational protein folding	unfolded protein binding	nascent polypeptide-associated complex	S000001236	0	0	12.2399	27.4992	46.4618	75.3769	81.3366	80.429	89.0501	43.4279	17.001	21.3806	9.62464	6.80504
YHL015W	RPS20	366	translation	structural constituent of ribosome	cytosolic small ribosomal subunit (sensu Eukaryota)	S000001007	0	0	0	3.2352	21.4439	11.4207	15.388	61.8684	69.2612	60.7991	74.8045	54.9786	70.5807	64.6478
YMR205C	PFK2	2880	glycolysis	6-phosphofructokinase activity	cytoplasm*	S000004818	0	15.9236	144.431	247.493	58.9707	31.9781	2.19829	0	0	0	0	0	0	6.80504
YBL092W	RPL32	393	translation	structural constituent of ribosome	cytosolic large ribosomal subunit (sensu Eukaryota)	S000000188	0	0	0	0	0	31.9781	50.5606	37.1211	56.0686	60.7991	68.0041	70.2505	64.1643	64.6478
YBR118W	TEF2	1377	translational elongation	translation elongation factor activity	ribosome*	S000000322	0	0	0	0	0	0	0	0	0	0	285.617	0	0	214.359
YNL069C	RPL16B	1046	translation	structural constituent of ribosome*	cytosolic large ribosomal subunit (sensu Eukaryota)	S000005013	0	0	0	0	0	34.2622	46.164	57.7439	42.876	52.1135	68.0041	58.033	70.5807	64.6478
YKR057W	RPS21A	586	telomere maintenance*	structural constituent of ribosome	cytosolic small ribosomal subunit (sensu Eukaryota)	S000001765	0	0	4.89596	0	32.1658	6.85244	17.5863	45.3702	52.7704	57.9039	61.2037	64.1417	64.1643	68.0504
YJL138C	TIF2	1188	translational initiation*	translation initiation factor activity*	cytoplasm*	S000003674	105.525	91.5605	0	109.997	58.9707	0	54.9571	12.3737	23.0871	8.68558	0	0	3.20821	3.40252
YDL191W	RPL35A	854	translation	structural constituent of ribosome	cytosolic large ribosomal subunit (sensu Eukaryota)	S000002350	0	0	0	0	0	15.989	35.1726	39.1833	49.4723	75.275	64.6039	58.033	67.3725	64.6478
YJR045C	SSC1	1965	protein folding*	ATPase activity*	mitochondrion*	S000003806	148.976	135.35	73.4394	46.9104	28.5919	27.4098	8.79314	0	0	0	0	0	0	0
YGL103W	RPL28	961	translation	structural constituent of ribosome*	nucleus*	S000003071	0	0	0	0	0	25.1256	39.5691	53.6193	56.0686	57.9039	44.2027	64.1417	57.7478	64.6478
YDR226W	ADK1	669	nucleotide metabolism*	adenylate kinase activity	cytoplasm*	S000002634	99.3172	131.369	93.0233	43.6752	25.0179	29.6939	24.1811	0	0	0	0	0	0	0
YAL003W	EFB1	987	translational elongation	translation elongation factor activity	ribosome*	S000000003	55.8659	139.331	90.5753	51.7632	28.5919	25.1256	21.9829	0	23.0871	0	0	3.05437	0	0
YFL039C	ACT1	1436	cell wall organization and biogenesis*	structural constituent of cytoskeleton	actin cortical patch*	S000001855	43.4513	63.6943	66.0955	88.968	83.9886	50.2513	21.9829	6.18684	3.29815	2.89519	0	0	0	3.40252
YDL075W	RPL31A	763	translation	structural constituent of ribosome	cytosolic large ribosomal subunit (sensu Eukaryota)	S000002233	0	0	0	0	0	29.6939	0	0	72.5594	72.3798	74.8045	51.9243	54.5396	74.8554
YDR155C	CPR1	489	sporulation (sensu Fungi)*	peptidyl-prolyl cis-trans isomerase activity	nucleus*	S000002562	86.9025	63.6943	75.8874	69.5568	35.7398	36.5464	26.3794	8.24912	19.7889	5.79039	0	0	0	0
YGR085C	RPL11B	525	translation*	structural constituent of ribosome	cytosolic large ribosomal subunit (sensu Eukaryota)	S000003317	0	0	0	0	0	0	37.3709	49.4947	29.6834	43.4279	71.4043	61.0874	64.1643	51.0378
YDL126C	CDC48	2508	ubiquitin-dependent protein catabolism*	ATPase activity	nucleus*	S000002284	43.4513	139.331	90.5753	38.8224	10.7219	13.7049	13.1897	14.436	6.59631	5.79039	17.001	9.1631	0	3.40252
YDL082W	RPL13A	965	translation	structural constituent of ribosome	cytosolic large ribosomal subunit (sensu Eukaryota)	S000002240	0	0	0	0	0	47.9671	63.7503	74.2421	0	0	74.8045	0	80.2053	61.2453
YIL053W	RHR2	753	response to osmotic stress*	glycerol-1-phosphatase activity	cytoplasm*	S000001315	80.6952	43.7898	75.8874	79.2624	48.2487	47.9671	15.388	4.12456	6.59631	0	0	0	0	0
YBR079C	RPG1	2895	translational initiation	translation initiation factor activity	cytoplasm*	S000000283	0	0	0	0	117.941	20.5573	8.79314	18.5605	42.876	55.0087	61.2037	39.7068	12.8329	23.8176
YLR109W	AHP1	531	regulation of cell redox homeostasis*	thioredoxin peroxidase activity	cytoplasm	S000004099	24.8293	27.8662	44.0636	97.056	62.5447	52.5354	37.3709	8.24912	9.89446	8.68558	13.6008	6.10874	3.20821	0
YEL034W	HYP2	474	translational initiation	protein binding*	cytoplasm*	S000000760	0	0	19.5838	19.4112	23.2309	29.6939	32.9743	35.0588	69.2612	55.0087	34.002	30.5437	19.2493	27.2201
YBR011C	IPP1	864	phosphate metabolism	inorganic diphosphatase activity	cytosol	S000000215	80.6952	55.7325	90.5753	69.5568	35.7398	41.1147	6.59486	0	0	0	0	0	3.20821	0
YBR048W	RPS11B	982	telomere maintenance*	structural constituent of ribosome	cytosolic small ribosomal subunit (sensu Eukaryota)	S000000252	0	0	0	3.2352	25.0179	6.85244	10.9914	43.3079	56.0686	31.8471	51.0031	39.7068	60.956	47.6353
YGR204W	ADE3	2841	purine base biosynthesis*	formate-tetrahydrofolate ligase activity*	cytoplasm*	S000003436	0	0	0	0	0	0	6.59486	49.4947	23.0871	52.1135	54.4033	61.0874	67.3725	61.2453
YMR012W	CLU1	3834	translational initiation*	molecular function unknown	cytoplasm*	S000004614	0	0	0	0	0	4.5683	2.19829	24.7474	6.59631	26.0567	30.6018	58.033	115.496	98.673
YGL195W	GCN1	8019	regulation of translational elongation	molecular function unknown	mitochondrion*	S000003163	0	0	0	42.0576	73.2666	143.901	76.94	4.12456	19.7889	2.89519	0	0	0	0
YNL301C	RPL18B	993	translation	structural constituent of ribosome	cytosolic large ribosomal subunit (sensu Eukaryota)	S000005245	0	0	0	0	0	0	35.1726	35.0588	29.6834	28.9519	57.8035	54.9786	60.956	51.0378
YLR061W	RPL22A	755	translation	structural constituent of ribosome	cytosolic large ribosomal subunit (sensu Eukaryota)	S000004051	0	0	0	0	0	20.5573	32.9743	45.3702	39.5778	34.7423	47.6029	36.6524	41.7068	54.4403
YGR285C	ZUO1	1302	protein folding*	unfolded protein binding	cytoplasm*	S000003517	0	0	0	0	0	2.28415	15.388	49.4947	36.2797	34.7423	68.0041	42.7611	48.1232	47.6353
YKL056C	TMA19	504	translation	molecular function unknown	cytoplasm	S000001539	49.6586	111.465	83.2313	32.352	21.4439	22.8415	6.59486	0	0	2.89519	0	0	0	0
YGL008C	PMA1	2757	regulation of pH*	hydrogen-exporting ATPase activity, phosphorylative mechanism	plasma membrane*	S000002976	0	0	0	4.8528	8.93495	20.5573	24.1811	10.3114	69.2612	52.1135	37.4022	27.4893	25.6657	44.2327
YBR196C	PGI1	1665	glycolysis*	glucose-6-phosphate isomerase activity	cytosol	S000000400	0	39.8089	56.3035	77.6448	35.7398	43.3988	17.5863	14.436	16.4908	5.79039	3.4002	0	9.62464	0
YGL031C	RPL24A	468	translation	structural constituent of ribosome*	cytosolic large ribosomal subunit (sensu Eukaryota)	S000002999	0	0	0	0	0	0	0	51.557	46.1741	60.7991	3.4002	15.2718	57.7478	81.6604
YPL143W	RPL33A	849	translation	structural constituent of ribosome	cytosolic large ribosomal subunit (sensu Eukaryota)	S000006064	0	0	0	0	0	22.8415	28.5777	35.0588	42.876	34.7423	37.4022	33.598	38.4986	40.8302
YPL081W	RPS9A	1095	translation*	structural constituent of ribosome	cytoplasm*	S000006002	0	0	0	8.088	32.1658	9.13659	21.9829	59.8061	59.3668	31.8471	0	42.7611	48.1232	0
YCL037C	SRO9	1305	protein biosynthesis	RNA binding	polysome	S000000542	0	0	0	4.8528	7.14796	13.7049	10.9914	37.1211	39.5778	43.4279	47.6029	42.7611	38.4986	27.2201
YPL037C	EGD1	474	cotranslational protein folding	unfolded protein binding	cytosolic ribosome (sensu Eukaryota)*	S000005958	0	0	9.79192	16.176	21.4439	43.3988	48.3623	45.3702	49.4723	26.0567	20.4012	15.2718	3.20821	13.6101
YLR325C	RPL38	237	translation	structural constituent of ribosome	cytosolic large ribosomal subunit (sensu Eukaryota)	S000004317	0	0	0	0	0	11.4207	28.5777	26.8097	29.6834	43.4279	47.6029	36.6524	44.915	30.6227
YLR432W	IMD3	1572	GTP biosynthesis	IMP dehydrogenase activity	cytoplasm	S000004424	0	0	4.89596	16.176	16.0829	34.2622	10.9914	20.6228	49.4723	0	0	58.033	48.1232	40.8302
YMR142C	RPL13B	1002	telomere maintenance*	structural constituent of ribosome	cytosolic large ribosomal subunit (sensu Eukaryota)	S000004750	0	0	0	0	0	0	0	0	62.6649	75.275	74.8045	76.3592	3.20821	3.40252
YJL130C	URA2	6645	'de novo' pyrimidine base biosynthesis*	carbamoyl-phosphate synthase (glutamine-hydrolyzing) activity*	cytoplasm*	S000003666	0	19.9045	70.9914	106.762	35.7398	20.5573	15.388	14.436	9.89446	0	0	0	0	0
YER074W	RPS24A	874	translation	structural constituent of ribosome	mitochondrion*	S000000876	0	0	0	0	0	0	0	0	0	0	149.609	0	0	142.906
YPL240C	HSP82	2130	response to stress*	unfolded protein binding*	cytoplasm	S000006161	0	0	134.639	108.379	0	0	41.7674	0	0	0	3.4002	0	0	0
YOL127W	RPL25	843	translation*	structural constituent of ribosome*	cytosolic large ribosomal subunit (sensu Eukaryota)	S000005487	0	0	0	0	0	25.1256	32.9743	35.0588	32.9815	37.6375	23.8014	27.4893	38.4986	34.0252
YPR132W	RPS23B	803	telomere maintenance*	structural constituent of ribosome	cytosolic small ribosomal subunit (sensu Eukaryota)	S000006336	0	0	0	0	8.93495	4.5683	15.388	51.557	36.2797	26.0567	34.002	30.5437	41.7068	34.0252
YOL039W	RPP2A	321	translational elongation*	structural constituent of ribosome	cytosolic large ribosomal subunit (sensu Eukaryota)	S000005399	0	0	2.44798	0	1.78699	11.4207	24.1811	47.4325	16.4908	28.9519	37.4022	45.8155	32.0821	34.0252
YER091C	MET6	2304	methionine biosynthesis	5-methyltetrahydropteroyltriglutamate-homocysteine S-methyltransferase activity	cytoplasm	S000000893	24.8293	35.828	31.8237	61.4688	33.9528	38.8305	15.388	8.24912	9.89446	8.68558	0	0	6.41643	0
YDR023W	SES1	1389	seryl-tRNA aminoacylation	serine-tRNA ligase activity	cytoplasm	S000002430	93.1099	107.484	53.8556	12.9408	1.78699	0	0	0	0	2.89519	0	0	0	0
YGR148C	RPL24B	468	translation	structural constituent of ribosome*	cytosolic large ribosomal subunit (sensu Eukaryota)	S000003380	0	0	0	0	0	25.1256	30.776	4.12456	0	5.79039	78.2047	48.8699	60.956	3.40252
YDR450W	RPS18A	876	telomere maintenance*	structural constituent of ribosome	mitochondrion*	S000002858	0	0	0	0	0	0	0	0	0	0	122.407	0	0	129.296
YBR127C	VMA2	1554	vacuolar acidification	hydrogen-transporting ATPase activity, rotational mechanism	cytoplasm*	S000000331	68.2806	67.6752	53.8556	24.264	12.5089	15.989	0	0	3.29815	5.79039	0	0	0	0
YOR234C	RPL33B	851	translation	structural constituent of ribosome	cytosolic large ribosomal subunit (sensu Eukaryota)	S000005760	0	0	0	0	0	22.8415	26.3794	32.9965	3.29815	34.7423	40.8024	0	38.4986	40.8302
YMR309C	NIP1	2439	translational initiation	translation initiation factor activity	cytoplasm*	S000004926	0	0	0	0	132.237	4.5683	2.19829	8.24912	16.4908	23.1616	27.2016	15.2718	9.62464	0
YER177W	BMH1	804	sporulation (sensu Fungi)*	protein binding*	nucleus	S000000979	6.20732	27.8662	41.6157	51.7632	37.5268	0	24.1811	10.3114	19.7889	14.476	0	0	0	0
YJR105W	ADO1	1023	telomere maintenance*	adenosine kinase activity	cytoplasm*	S000003866	49.6586	47.7707	46.5116	30.7344	23.2309	25.1256	6.59486	2.06228	0	0	0	0	0	0
YIL133C	RPL16A	890	translation	structural constituent of ribosome*	cytosolic large ribosomal subunit (sensu Eukaryota)	S000001395	0	0	0	0	0	4.5683	4.39657	37.1211	6.59631	40.5327	40.8024	45.8155	3.20821	44.2327
YPL226W	NEW1	3591	biological process unknown	ATPase activity*	cytoplasm*	S000006147	0	0	0	0	1.78699	22.8415	8.79314	4.12456	36.2797	43.4279	47.6029	45.8155	16.0411	0
YGL099W	LSG1	1923	sporulation (sensu Fungi)*	GTPase activity	cytoplasm	S000003067	0	0	0	0	0	86.7976	131.897	6.18684	0	0	0	0	0	0
YNL067W	RPL9B	576	translation	structural constituent of ribosome	cytosolic large ribosomal subunit (sensu Eukaryota)	S000005011	0	0	0	0	0	0	0	4.12456	0	0	3.4002	103.849	105.871	3.40252
YER043C	SAH1	1350	methionine metabolism*	adenosylhomocysteinase activity	cytoplasm	S000000845	68.2806	63.6943	48.9596	19.4112	3.57398	0	4.39657	4.12456	0	5.79039	0	0	0	0
YOR204W	DED1	1815	translational initiation	RNA helicase activity	cytoplasm	S000005730	0	0	2.44798	1.6176	17.8699	25.1256	19.7846	24.7474	29.6834	26.0567	23.8014	27.4893	19.2493	0
YML056C	IMD4	1983	biological process unknown	IMP dehydrogenase activity	cytoplasm	S000004520	0	0	0	12.9408	10.7219	18.2732	10.9914	12.3737	29.6834	43.4279	3.4002	21.3806	22.4575	27.2201
YJL190C	RPS22A	393	telomere maintenance*	structural constituent of ribosome	cytosolic small ribosomal subunit (sensu Eukaryota)	S000003726	0	0	0	0	0	0	0	0	0	0	95.2057	0	0	112.283
YDL081C	RPP1A	321	translational elongation*	structural constituent of ribosome	cytosolic large ribosomal subunit (sensu Eukaryota)	S000002239	0	0	17.1359	6.4704	3.57398	15.989	6.59486	35.0588	13.1926	14.476	10.2006	30.5437	12.8329	37.4277
YKL081W	TEF4	1565	translational elongation	translation elongation factor activity	mitochondrion*	S000001564	0	63.6943	41.6157	30.7344	21.4439	13.7049	8.79314	6.18684	6.59631	2.89519	3.4002	0	0	3.40252
YPL093W	NOG1	1944	ribosome export from nucleus	GTP binding	nucleolus	S000006014	0	0	0	0	0	29.6939	153.88	10.3114	6.59631	0	0	0	0	0
YCR053W	THR4	1545	endocytosis*	threonine synthase activity	cytoplasm*	S000000649	0	15.9236	26.9278	50.1456	33.9528	36.5464	15.388	6.18684	6.59631	5.79039	0	0	0	0
YHR183W	GND1	1470	response to oxidative stress*	phosphogluconate dehydrogenase (decarboxylating) activity	cytoplasm*	S000001226	0	11.9427	29.3758	71.1744	32.1658	22.8415	8.79314	0	3.29815	5.79039	3.4002	3.05437	0	3.40252
YOR361C	PRT1	2292	translational initiation	translation initiation factor activity	cytoplasm*	S000005888	0	0	0	0	101.858	9.13659	4.39657	0	6.59631	37.6375	20.4012	12.2175	0	0
YML028W	TSA1	591	response to oxidative stress*	unfolded protein binding*	cytoplasm	S000004490	0	0	36.7197	42.0576	23.2309	38.8305	21.9829	6.18684	19.7889	2.89519	0	0	0	0
YDL055C	PSA1	1086	protein amino acid glycosylation*	mannose-1-phosphate guanylyltransferase activity	cytoplasm	S000002213	18.622	31.8471	34.2717	30.7344	23.2309	27.4098	15.388	2.06228	6.59631	0	0	0	0	0
YPL160W	CDC60	3273	leucyl-tRNA aminoacylation	leucine-tRNA ligase activity	cytoplasm	S000006081	86.9025	59.7134	31.8237	6.4704	0	0	0	0	0	2.89519	0	0	0	0
YGL009C	LEU1	2340	leucine biosynthesis	3-isopropylmalate dehydratase activity	cytosol	S000002977	68.2806	31.8471	17.1359	21.0288	21.4439	27.4098	0	0	0	0	0	0	0	0
YBR084C-A	RPL19A	1076	translation	structural constituent of ribosome	cytosolic large ribosomal subunit (sensu Eukaryota)	S000002156	0	0	0	0	0	0	0	0	0	0	91.8055	0	0	95.2705
YHR179W	OYE2	1203	biological process unknown	NADPH dehydrogenase activity	cytoplasm*	S000001222	18.622	47.7707	36.7197	29.1168	17.8699	18.2732	8.79314	0	6.59631	2.89519	0	0	0	0
YPR163C	TIF3	1311	translational initiation	translation initiation factor activity	ribosome	S000006367	117.939	55.7325	7.34394	0	0	0	0	0	0	0	0	0	0	0
YLR354C	TAL1	1008	pentose-phosphate shunt	transaldolase activity	cytoplasm	S000004346	31.0366	43.7898	46.5116	27.4992	7.14796	11.4207	6.59486	0	6.59631	0	0	0	0	0
YOR182C	RPS30B	603	telomere maintenance*	structural constituent of ribosome	cytosolic small ribosomal subunit (sensu Eukaryota)	S000005708	0	0	0	0	0	0	0	28.8719	16.4908	20.2664	30.6018	27.4893	25.6657	27.2201
YJR007W	SUI2	915	translational initiation	translation initiation factor activity	cytoplasm*	S000003767	0	0	0	17.7936	28.5919	27.4098	15.388	16.4982	13.1926	14.476	17.001	6.10874	9.62464	10.2076
YJR139C	HOM6	1080	methionine metabolism*	homoserine dehydrogenase activity	cytoplasm*	S000003900	12.4146	19.9045	26.9278	61.4688	25.0179	18.2732	10.9914	0	0	0	0	0	0	0
YKR001C	VPS1	2115	protein targeting to vacuole*	GTPase activity	cytoplasm*	S000001709	0	0	0	11.3232	37.5268	70.8086	24.1811	10.3114	16.4908	0	0	0	3.20821	0
YGR155W	CYS4	1524	cysteine biosynthesis	cystathionine beta-synthase activity	cytoplasm*	S000003387	24.8293	35.828	36.7197	24.264	14.2959	13.7049	6.59486	6.18684	3.29815	0	0	0	0	0
YDL185W	TFP1	3216	vacuolar acidification*	hydrogen-transporting ATPase activity, rotational mechanism*	vacuolar membrane (sensu Fungi)*	S000002344	6.20732	39.8089	22.0318	42.0576	16.0829	6.85244	10.9914	0	3.29815	8.68558	3.4002	3.05437	3.20821	0
YOR007C	SGT2	1041	biological process unknown	molecular function unknown	cytoplasm	S000005533	49.6586	51.7516	44.0636	12.9408	0	2.28415	0	0	0	0	0	0	0	0
YJR104C	SOD1	465	zinc ion homeostasis*	copper, zinc superoxide dismutase activity	cytosol*	S000003865	49.6586	23.8854	36.7197	21.0288	14.2959	11.4207	2.19829	0	0	0	0	0	0	0
YDL229W	SSB1	1842	protein biosynthesis*	ATPase activity*	soluble fraction*	S000002388	6.20732	0	4.89596	0	144.746	0	0	0	0	0	0	0	3.20821	0
YLR058C	SHM2	1410	one-carbon compound metabolism	glycine hydroxymethyltransferase activity	cytoplasm	S000004048	0	3.98089	9.79192	12.9408	23.2309	47.9671	41.7674	6.18684	9.89446	0	0	0	0	0
YMR146C	TIF34	1044	translational initiation	translation initiation factor activity	multi-eIF complex*	S000004754	0	0	0	0	39.3138	18.2732	6.59486	8.24912	16.4908	17.3712	20.4012	9.1631	12.8329	6.80504
YKR059W	TIF1	1188	telomere maintenance*	translation initiation factor activity	ribosome*	S000001767	0	0	83.2313	0	0	70.8086	0	0	0	0	0	0	0	0
YLR333C	RPS25B	327	translation	structural constituent of ribosome	cytosolic small ribosomal subunit (sensu Eukaryota)	S000004325	0	0	0	3.2352	10.7219	0	4.39657	10.3114	13.1926	17.3712	17.001	21.3806	28.8739	27.2201
YMR229C	RRP5	5190	35S primary transcript processing*	RNA binding*	nucleolus*	S000004842	0	0	0	0	0	29.6939	39.5691	14.436	29.6834	14.476	10.2006	0	6.41643	0
YBR189W	RPS9B	1001	translation*	structural constituent of ribosome	cytosolic small ribosomal subunit (sensu Eukaryota)*	S000000393	0	0	0	0	0	0	0	0	0	0	64.6039	0	0	78.2579
YFL045C	SEC53	765	protein targeting to ER	phosphomannomutase activity	cytosol	S000001849	31.0366	0	29.3758	37.2048	19.6569	15.989	6.59486	0	0	0	0	0	0	0
YBR221C	PDB1	1101	pyruvate metabolism	pyruvate dehydrogenase (acetyl-transferring) activity	mitochondrion*	S000000425	0	0	0	4.8528	1.78699	15.989	8.79314	70.1176	29.6834	5.79039	0	0	0	0
YGR234W	YHB1	1200	response to stress	nitric oxide reductase activity	cytoplasm*	S000003466	0	0	14.6879	54.9984	32.1658	27.4098	6.59486	0	0	0	0	0	0	0
YOR167C	RPS28A	204	translation	structural constituent of ribosome	cytosolic small ribosomal subunit (sensu Eukaryota)	S000005693	0	0	0	6.4704	10.7219	0	6.59486	24.7474	19.7889	20.2664	0	24.4349	22.4575	0
YGR037C	ACB1	264	fatty acid metabolism*	long-chain fatty acid transporter activity*	cytoplasm*	S000003269	0	0	41.6157	33.9696	26.8049	22.8415	8.79314	0	0	0	0	0	0	0
YER110C	KAP123	3342	protein import into nucleus	protein carrier activity	cytoplasm*	S000000912	12.4146	7.96178	24.4798	19.4112	21.4439	20.5573	13.1897	0	9.89446	0	0	3.05437	0	0
YBR263W	SHM1	1473	one-carbon compound metabolism	glycine hydroxymethyltransferase activity	mitochondrion	S000000467	0	0	0	1.6176	3.57398	11.4207	30.776	2.06228	9.89446	8.68558	10.2006	15.2718	22.4575	13.6101
YDR091C	RLI1	1827	translational initiation*	ATPase activity*	cytoplasm*	S000002498	0	0	0	0	32.1658	2.28415	0	41.2456	6.59631	17.3712	3.4002	15.2718	9.62464	0
YGR180C	RNR4	1038	DNA replication	ribonucleoside-diphosphate reductase activity	cytoplasm*	S000003412	43.4513	11.9427	14.6879	29.1168	7.14796	6.85244	6.59486	6.18684	0	0	0	0	0	0
YER006W	NUG1	1563	rRNA processing	GTPase activity	nucleus*	S000000808	0	0	0	3.2352	0	4.5683	79.1383	22.6851	3.29815	5.79039	0	3.05437	0	3.40252
YOR027W	STI1	1770	protein folding	unfolded protein binding*	cytoplasm	S000005553	43.4513	59.7134	17.1359	4.8528	0	0	0	0	0	0	0	0	0	0
YFL010C	WWM1	636	biological process unknown	molecular function unknown	cytoplasm*	S000001884	80.6952	31.8471	9.79192	0	0	0	0	0	0	0	0	0	0	0
YER025W	GCD11	1584	translational initiation	translation initiation factor activity	ribosome*	S000000827	0	0	0	4.8528	26.8049	9.13659	17.5863	0	16.4908	20.2664	10.2006	6.10874	3.20821	6.80504
YNL071W	LAT1	1449	pyruvate metabolism	dihydrolipoyllysine-residue acetyltransferase activity	mitochondrion*	S000005015	0	0	0	0	0	0	15.388	78.3667	26.3852	0	0	0	0	0
YLR406C	RPL31B	691	translation	structural constituent of ribosome	cytosolic large ribosomal subunit (sensu Eukaryota)	S000004398	0	0	0	0	0	0	52.7588	53.6193	3.29815	0	0	3.05437	6.41643	0
YJL080C	SCP160	3669	chromatin silencing at telomere*	RNA binding*	endoplasmic reticulum membrane*	S000003616	0	0	0	0	0	0	0	0	6.59631	8.68558	10.2006	30.5437	25.6657	37.4277
YER056C-A	RPL34A	763	translation	structural constituent of ribosome	cytosolic large ribosomal subunit (sensu Eukaryota)	S000002135	0	0	0	0	0	11.4207	24.1811	12.3737	9.89446	20.2664	0	18.3262	22.4575	0
YAL012W	CYS3	1185	sulfur amino acid metabolism*	cystathionine gamma-lyase activity	cytoplasm	S000000010	31.0366	23.8854	19.5838	21.0288	16.0829	4.5683	0	0	0	0	0	0	0	0
YDR101C	ARX1	1782	ribosomal large subunit biogenesis	molecular function unknown	cytoplasm*	S000002508	0	0	0	0	0	18.2732	96.7246	0	0	0	0	0	0	0
YER131W	RPS26B	360	translation	structural constituent of ribosome	cytosolic small ribosomal subunit (sensu Eukaryota)	S000000933	6.20732	0	0	3.2352	8.93495	0	10.9914	14.436	13.1926	20.2664	0	18.3262	19.2493	0
YPR074C	TKL1	2043	pentose-phosphate shunt	transketolase activity	cytoplasm	S000006278	24.8293	35.828	24.4798	21.0288	3.57398	0	0	0	0	0	0	0	0	0
YMR049C	ERB1	2424	rRNA processing	molecular function unknown	nucleus*	S000004652	0	7.96178	0	0	0	15.989	54.9571	10.3114	13.1926	0	0	0	6.41643	0
YAL035W	FUN12	3009	translational initiation	GTPase activity*	mitochondrion*	S000000033	0	0	0	0	0	0	10.9914	4.12456	16.4908	20.2664	17.001	12.2175	16.0411	10.2076
YOR020C	HSP10	321	protein folding	unfolded protein binding	mitochondrial matrix	S000005546	55.8659	35.828	0	11.3232	3.57398	0	0	0	0	0	0	0	0	0
YCL043C	PDI1	1569	protein folding	protein disulfide isomerase activity	endoplasmic reticulum lumen	S000000548	12.4146	15.9236	36.7197	16.176	5.36097	4.5683	0	2.06228	9.89446	0	0	0	3.20821	0
YER036C	ARB1	1833	ribosome biogenesis*	ATPase activity, coupled to transmembrane movement of substances	cytoplasm*	S000000838	0	0	2.44798	19.4112	17.8699	50.2513	13.1897	2.06228	0	0	0	0	0	0
YLR167W	RPS31	459	translation*	structural constituent of ribosome*	cytoplasm*	S000004157	0	0	0	0	8.93495	15.989	0	14.436	3.29815	11.5808	6.80041	6.10874	16.0411	17.0126
YIL041W	GVP36	981	biological process unknown	molecular function unknown	cytoplasm*	S000001303	6.20732	7.96178	22.0318	21.0288	19.6569	18.2732	2.19829	2.06228	0	0	0	0	0	0
YHR208W	BAT1	1182	branched chain family amino acid biosynthesis*	branched-chain-amino-acid transaminase activity	mitochondrial matrix	S000001251	0	0	26.9278	24.264	17.8699	22.8415	0	0	6.59631	0	0	0	0	0
YDL130W	RPP1B	622	translational elongation*	structural constituent of ribosome	cytosolic large ribosomal subunit (sensu Eukaryota)	S000002288	6.20732	3.98089	4.89596	0	0	2.28415	8.79314	10.3114	6.59631	5.79039	10.2006	12.2175	12.8329	13.6101
YOR310C	NOP58	1536	rRNA modification*	molecular function unknown	small nucleolar ribonucleoprotein complex*	S000005837	0	0	0	0	0	4.5683	10.9914	8.24912	32.9815	20.2664	6.80041	3.05437	3.20821	6.80504
YER003C	PMI40	1383	protein amino acid glycosylation*	mannose-6-phosphate isomerase activity	cytoplasm*	S000000805	6.20732	39.8089	24.4798	11.3232	8.93495	4.5683	0	0	0	0	0	0	0	0
YER178W	PDA1	1263	pyruvate metabolism	pyruvate dehydrogenase (acetyl-transferring) activity	mitochondrion*	S000000980	0	7.96178	2.44798	4.8528	0	6.85244	8.79314	47.4325	16.4908	0	0	0	0	0
YLR175W	CBF5	1452	rRNA modification*	pseudouridylate synthase activity	small nucleolar ribonucleoprotein complex	S000004165	0	0	0	0	3.57398	11.4207	10.9914	8.24912	13.1926	14.476	10.2006	9.1631	3.20821	10.2076
YDR429C	TIF35	825	translational initiation	translation initiation factor activity	eukaryotic translation initiation factor 3 complex	S000002837	0	0	0	0	23.2309	4.5683	0	2.06228	13.1926	14.476	13.6008	0	9.62464	13.6101
YIL078W	THS1	2205	protein biosynthesis	threonine-tRNA ligase activity	cytoplasm*	S000001340	31.0366	39.8089	2.44798	1.6176	0	0	0	0	6.59631	2.89519	0	0	9.62464	0
YDR099W	BMH2	822	sporulation (sensu Fungi)*	protein binding*	nucleus	S000002506	0	0	4.89596	50.1456	0	38.8305	0	0	0	0	0	0	0	0
YLR106C	MDN1	14733	rRNA processing*	ATPase activity	nucleus*	S000004096	0	11.9427	0	1.6176	5.36097	52.5354	21.9829	0	0	0	0	0	0	0
YOR375C	GDH1	1365	glutamate biosynthesis	glutamate dehydrogenase (NADP+) activity	cytoplasm*	S000005902	31.0366	43.7898	17.1359	0	0	0	0	0	0	0	0	0	0	0
YNR043W	MVD1	1191	ergosterol biosynthesis*	diphosphomevalonate decarboxylase activity	cytosol	S000005326	37.2439	31.8471	7.34394	8.088	3.57398	2.28415	0	0	0	0	0	0	0	0
YPR041W	TIF5	1218	regulation of translational initiation*	translation initiation factor activity*	cytosolic small ribosomal subunit (sensu Eukaryota)*	S000006245	24.8293	11.9427	9.79192	3.2352	26.8049	6.85244	6.59486	0	0	0	0	0	0	0
YPL048W	CAM1	1248	regulation of translational elongation	translation elongation factor activity	cytosolic ribosome (sensu Eukaryota)	S000005969	24.8293	0	0	16.176	19.6569	9.13659	4.39657	6.18684	6.59631	2.89519	0	0	0	0
YJR070C	LIA1	978	microtubule cytoskeleton organization and biogenesis*	protein binding*	cytoplasm*	S000003831	0	11.9427	12.2399	33.9696	17.8699	9.13659	4.39657	0	0	0	0	0	0	0
YLL018C	DPS1	1674	protein biosynthesis	RNA binding*	cytoplasm	S000003941	31.0366	19.9045	17.1359	4.8528	3.57398	2.28415	0	4.12456	6.59631	0	0	0	0	0
YMR121C	RPL15B	615	translation	structural constituent of ribosome*	cytosolic large ribosomal subunit (sensu Eukaryota)	S000004728	0	0	0	0	0	0	0	0	0	0	88.4053	0	0	0
YNR016C	ACC1	6702	protein import into nucleus*	acetyl-CoA carboxylase activity*	mitochondrion*	S000005299	0	55.7325	14.6879	17.7936	0	0	0	0	0	0	0	0	0	0
YDR037W	KRS1	1776	lysyl-tRNA aminoacylation	lysine-tRNA ligase activity	cytoplasm	S000002444	12.4146	23.8854	14.6879	9.7056	8.93495	11.4207	6.59486	0	0	0	0	0	0	0
YBR084W	MIS1	2928	nucleobase, nucleoside, nucleotide and nucleic acid metabolism*	formate-tetrahydrofolate ligase activity*	mitochondrion	S000000288	0	0	0	0	0	0	0	0	0	0	17.001	27.4893	25.6657	17.0126
YPL009C		3117	biological process unknown	molecular function unknown	cytoplasm	S000005930	0	0	0	0	0	41.1147	39.5691	6.18684	0	0	0	0	0	0
YBL099W	ATP1	1638	ATP synthesis coupled proton transport	hydrogen-transporting ATP synthase activity, rotational mechanism	mitochondrial nucleoid*	S000000195	43.4513	27.8662	14.6879	0	0	0	0	0	0	0	0	0	0	0
YLR134W	PDC5	1692	pyruvate metabolism*	pyruvate decarboxylase activity	cytoplasm*	S000004124	12.4146	0	7.34394	25.8816	12.5089	25.1256	2.19829	0	0	0	0	0	0	0
YIL142W	CCT2	1584	protein folding*	unfolded protein binding	cytoplasm*	S000001404	0	7.96178	41.6157	19.4112	7.14796	9.13659	0	0	0	0	0	0	0	0
YPL028W	ERG10	1197	ergosterol biosynthesis	acetyl-CoA C-acetyltransferase activity	cytosol	S000005949	24.8293	19.9045	24.4798	4.8528	5.36097	0	0	0	0	5.79039	0	0	0	0
YGR185C	TYS1	1185	tyrosyl-tRNA aminoacylation	tyrosine-tRNA ligase activity	cytoplasm*	S000003417	37.2439	31.8471	7.34394	4.8528	0	0	0	0	0	0	0	0	3.20821	0
YDR513W	GRX2	432	response to oxidative stress*	thiol-disulfide exchange intermediate activity*	mitochondrion*	S000002921	43.4513	19.9045	12.2399	4.8528	0	0	2.19829	0	0	0	0	0	0	0
YML074C	FPR3	1236	biological process unknown	peptidyl-prolyl cis-trans isomerase activity	nucleolus	S000004539	37.2439	19.9045	12.2399	0	0	0	13.1897	0	0	0	0	0	0	0
YIL051C	MMF1	438	mitochondrial genome maintenance*	molecular function unknown	mitochondrion*	S000001313	0	0	19.5838	27.4992	12.5089	18.2732	4.39657	0	0	0	0	0	0	0
YHR170W	NMD3	1557	ribosomal large subunit assembly and maintenance*	protein binding*	cytosol*	S000001213	0	0	0	0	0	29.6939	48.3623	4.12456	0	0	0	0	0	0
YDR353W	TRR1	960	regulation of cell redox homeostasis	thioredoxin-disulfide reductase activity	cytoplasm	S000002761	18.622	3.98089	14.6879	16.176	10.7219	15.989	0	0	0	0	0	0	0	0
YGR094W	VAS1	3315	valyl-tRNA aminoacylation	valine-tRNA ligase activity	cytoplasm*	S000003326	24.8293	15.9236	17.1359	6.4704	7.14796	2.28415	0	0	3.29815	2.89519	0	0	0	0
YGR034W	RPL26B	744	translation	structural constituent of ribosome*	cytosolic large ribosomal subunit (sensu Eukaryota)	S000003266	0	0	0	0	0	0	0	0	0	78.1702	0	0	0	0
YAL044C	GCV3	513	telomere maintenance*	glycine dehydrogenase (decarboxylating) activity	mitochondrion*	S000000042	24.8293	31.8471	12.2399	8.088	0	0	0	0	0	0	0	0	0	0
YOR117W	RPT5	1305	ubiquitin-dependent protein catabolism	ATPase activity*	proteasome regulatory particle, base subcomplex (sensu Eukaryota)	S000005643	0	3.98089	24.4798	33.9696	12.5089	0	0	2.06228	0	0	0	0	0	0
YBR025C		1185	biological process unknown	molecular function unknown	cytoplasm	S000000229	0	19.9045	22.0318	14.5584	10.7219	9.13659	0	0	0	0	0	0	0	0
YLR197W	SIK1	1515	rRNA modification*	molecular function unknown	nucleus*	S000004187	0	0	0	0	1.78699	0	10.9914	0	19.7889	11.5808	10.2006	3.05437	6.41643	10.2076
YLR293C	GSP1	660	rRNA processing*	GTPase activity	cytoplasm*	S000004284	0	19.9045	24.4798	12.9408	7.14796	9.13659	0	0	0	0	0	0	0	0
YNR053C	NOG2	1992	ribosome assembly*	GTPase activity	nucleus*	S000005336	0	0	0	0	0	13.7049	59.3537	0	0	0	0	0	0	0
YMR217W	GUA1	1578	GMP metabolism	GMP synthase (glutamine-hydrolyzing) activity	cellular component unknown	S000004830	6.20732	15.9236	14.6879	24.264	8.93495	0	0	0	0	0	0	0	0	0
YDL060W	TSR1	2367	rRNA processing*	ribonucleoprotein binding	cytoplasm*	S000002218	0	0	0	3.2352	48.2487	18.2732	0	0	0	0	0	0	0	0
YDL014W	NOP1	984	rRNA modification*	methyltransferase activity	nucleolus*	S000002172	0	0	0	0	0	4.5683	8.79314	8.24912	6.59631	14.476	13.6008	0	3.20821	10.2076
YPL237W	SUI3	858	translational initiation	translation initiation factor activity	ribosome*	S000006158	0	0	0	0	8.93495	15.989	2.19829	2.06228	9.89446	11.5808	6.80041	12.2175	0	0
YDL195W	SEC31	3822	ER to Golgi vesicle-mediated transport	structural molecule activity	COPII vesicle coat	S000002354	31.0366	19.9045	12.2399	6.4704	0	0	0	0	0	0	0	0	0	0
YIL075C	RPN2	2838	ubiquitin-dependent protein catabolism	endopeptidase activity*	nucleus*	S000001337	0	0	14.6879	45.2928	8.93495	0	0	0	0	0	0	0	0	0
YLR180W	SAM1	1149	methionine metabolism	methionine adenosyltransferase activity	cytoplasm	S000004170	0	0	24.4798	22.6464	14.2959	6.85244	0	0	0	0	0	0	0	0
YNL079C	TPM1	600	pseudohyphal growth*	actin lateral binding	contractile ring (sensu Saccharomyces)*	S000005023	0	0	22.0318	29.1168	12.5089	4.5683	0	0	0	0	0	0	0	0
YGL148W	ARO2	1131	aromatic amino acid family biosynthesis	chorismate synthase activity*	cytoplasm	S000003116	12.4146	19.9045	29.3758	6.4704	0	0	0	0	0	0	0	0	0	0
YOL077C	BRX1	876	ribosomal large subunit assembly and maintenance	rRNA primary transcript binding*	nucleolus	S000005437	0	0	0	0	0	11.4207	28.5777	12.3737	9.89446	5.79039	0	0	0	0
YLR192C	HCR1	798	telomere maintenance*	translation initiation factor activity*	eukaryotic translation initiation factor 3 complex	S000004182	0	0	2.44798	4.8528	51.8227	0	4.39657	4.12456	0	0	0	0	0	0
YBR121C	GRS1	2004	glycyl-tRNA aminoacylation*	glycine-tRNA ligase activity	cytoplasm*	S000000325	24.8293	15.9236	19.5838	3.2352	1.78699	2.28415	0	0	0	0	0	0	0	0
YDL084W	SUB2	1341	nuclear mRNA splicing, via spliceosome*	protein binding*	nucleus*	S000002242	6.20732	7.96178	0	17.7936	8.93495	13.7049	6.59486	0	3.29815	2.89519	0	0	0	0
YNL064C	YDJ1	1230	ER-associated protein catabolism*	chaperone regulator activity*	cytosol	S000005008	0	27.8662	9.79192	14.5584	5.36097	6.85244	2.19829	0	0	0	0	0	0	0
YGR245C	SDA1	2304	actin cytoskeleton organization and biogenesis*	molecular function unknown	nucleus	S000003477	0	0	0	0	0	27.4098	30.776	8.24912	0	0	0	0	0	0
YEL054C	RPL12A	498	translation*	structural constituent of ribosome	cytosolic large ribosomal subunit (sensu Eukaryota)	S000000780	0	0	0	0	0	66.2403	0	0	0	0	0	0	0	0
YKL009W	MRT4	711	telomere maintenance*	molecular function unknown	nucleus*	S000001492	0	0	0	0	0	6.85244	50.5606	8.24912	0	0	0	0	0	0
YGR173W	RBG2	1107	biological process unknown	GTP binding	cytoplasm	S000003405	0	0	0	3.2352	14.2959	22.8415	8.79314	2.06228	3.29815	0	0	0	0	10.2076
YPR016C	TIF6	738	ribosomal large subunit biogenesis*	molecular function unknown	cytoplasm*	S000006220	0	0	0	0	0	15.989	43.9657	4.12456	0	0	0	0	0	0
YGR162W	TIF4631	2859	translational initiation	translation initiation factor activity	mitochondrion*	S000003394	0	0	0	0	0	0	2.19829	6.18684	13.1926	11.5808	20.4012	3.05437	0	6.80504
YHR197W	RIX1	2292	35S primary transcript processing*	molecular function unknown	nucleus*	S000001240	0	0	0	0	3.57398	11.4207	41.7674	6.18684	0	0	0	0	0	0
YPL012W	RRP12	3687	processing of 20S pre-rRNA*	molecular function unknown	nucleus*	S000005933	0	0	0	0	17.8699	22.8415	8.79314	0	13.1926	0	0	0	0	0
YOR198C	BFR1	1413	meiosis*	RNA binding	nuclear envelope-endoplasmic reticulum network*	S000005724	0	0	0	0	0	0	0	0	3.29815	5.79039	0	9.1631	16.0411	27.2201
YGL173C	KEM1	4587	telomere maintenance*	recombinase activity*	cytoplasm*	S000003141	0	0	0	0	0	0	0	4.12456	6.59631	11.5808	6.80041	6.10874	16.0411	10.2076
YDR502C	SAM2	1155	methionine metabolism	methionine adenosyltransferase activity	cellular component unknown	S000002910	37.2439	11.9427	0	0	0	0	10.9914	0	0	0	0	0	0	0
YDL031W	DBP10	2988	35S primary transcript processing*	ATP-dependent RNA helicase activity	nucleolus	S000002189	0	0	0	0	0	9.13659	46.164	4.12456	0	0	0	0	0	0
YNL132W	KRE33	3171	biological process unknown	molecular function unknown	nucleolus	S000005076	0	0	0	0	1.78699	20.5573	10.9914	4.12456	0	2.89519	6.80041	12.2175	0	0
YGL245W	GUS1	2127	glutamyl-tRNA aminoacylation	glutamate-tRNA ligase activity	cytoplasm*	S000003214	24.8293	15.9236	9.79192	6.4704	0	2.28415	0	0	0	0	0	0	0	0
YDR399W	HPT1	666	purine nucleotide biosynthesis	hypoxanthine phosphoribosyltransferase activity	cytoplasm*	S000002807	31.0366	11.9427	4.89596	11.3232	0	0	0	0	0	0	0	0	0	0
YLR342W	FKS1	5631	cell wall organization and biogenesis*	1,3-beta-glucan synthase activity	actin cortical patch*	S000004334	0	0	0	0	3.57398	11.4207	2.19829	0	16.4908	11.5808	6.80041	0	0	6.80504
YNL208W		600	biological process unknown	molecular function unknown	mitochondrion	S000005152	0	0	2.44798	1.6176	1.78699	4.5683	4.39657	2.06228	16.4908	8.68558	6.80041	0	3.20821	6.80504
YPR069C	SPE3	882	pantothenate biosynthesis*	spermidine synthase activity	cytoplasm*	S000006273	0	0	0	27.4992	10.7219	15.989	4.39657	0	0	0	0	0	0	0
YOR298C-A	MBF1	456	positive regulation of transcription from RNA polymerase II promoter	transcription coactivator activity	nucleus*	S000007253	0	0	0	0	0	0	0	0	0	0	6.80041	18.3262	12.8329	20.4151
YOR332W	VMA4	702	vacuolar acidification	hydrogen-transporting ATPase activity, rotational mechanism	vacuolar membrane (sensu Fungi)*	S000005859	24.8293	19.9045	4.89596	8.088	0	0	0	0	0	0	0	0	0	0
YDL145C	COP1	3606	ER to Golgi vesicle-mediated transport*	molecular function unknown	COPI vesicle coat	S000002304	0	23.8854	7.34394	16.176	5.36097	4.5683	0	0	0	0	0	0	0	0
YPR033C	HTS1	1641	histidyl-tRNA aminoacylation	histidine-tRNA ligase activity	cytoplasm*	S000006237	0	0	0	3.2352	7.14796	31.9781	6.59486	8.24912	0	0	0	0	0	0
YGR103W	NOP7	1818	processing of 20S pre-rRNA*	molecular function unknown	nucleus*	S000003335	0	0	0	0	0	0	54.9571	2.06228	0	0	0	0	0	0
YCL054W	SPB1	2526	processing of 27S pre-rRNA*	rRNA (uridine-2'-O-)-methyltransferase activity*	nucleus*	S000000559	0	0	0	0	0	2.28415	46.164	8.24912	0	0	0	0	0	0
YGL202W	ARO8	1503	aromatic amino acid family metabolism	aromatic-amino-acid transaminase activity	cytoplasm	S000003170	24.8293	11.9427	9.79192	6.4704	3.57398	0	0	0	0	0	0	0	0	0
YMR247C	RKR1	4689	biological process unknown	molecular function unknown	cellular component unknown	S000004861	0	0	0	0	0	25.1256	30.776	0	0	0	0	0	0	0
YHR052W	CIC1	1131	ribosomal large subunit biogenesis*	protein binding, bridging	nucleolus*	S000001094	0	0	0	0	1.78699	4.5683	24.1811	8.24912	9.89446	2.89519	0	0	0	3.40252
YGR124W	ASN2	1719	asparagine biosynthesis	asparagine synthase (glutamine-hydrolyzing) activity	cytoplasm	S000003356	24.8293	7.96178	4.89596	6.4704	3.57398	4.5683	2.19829	0	0	0	0	0	0	0
YJL189W	RPL39	542	translation	structural constituent of ribosome	cytosolic large ribosomal subunit (sensu Eukaryota)	S000003725	0	0	0	0	0	2.28415	0	4.12456	9.89446	11.5808	0	9.1631	9.62464	6.80504
YHL034C	SBP1	885	RNA metabolism	RNA binding	nucleolus	S000001026	0	0	0	6.4704	10.7219	25.1256	10.9914	0	0	0	0	0	0	0
YHL030W	ECM29	5607	protein catabolism	protein binding	cytoplasm*	S000001022	0	0	0	38.8224	14.2959	0	0	0	0	0	0	0	0	0
YEL071W	DLD3	1491	lactate metabolism	D-lactate dehydrogenase (cytochrome) activity	cytoplasm*	S000000797	12.4146	15.9236	9.79192	14.5584	0	0	0	0	0	0	0	0	0	0
YHR027C	RPN1	2982	ubiquitin-dependent protein catabolism	endopeptidase activity*	cytoplasm*	S000001069	0	0	4.89596	40.44	7.14796	0	0	0	0	0	0	0	0	0
YLR264W	RPS28B	204	telomere maintenance*	structural constituent of ribosome	cytosolic small ribosomal subunit (sensu Eukaryota)	S000004254	0	0	0	0	0	4.5683	0	0	0	0	27.2016	0	0	20.4151
YPL059W	GRX5	453	response to osmotic stress*	thiol-disulfide exchange intermediate activity	mitochondrial matrix	S000005980	24.8293	19.9045	7.34394	0	0	0	0	0	0	0	0	0	0	0
YDL007W	RPT2	1314	ubiquitin-dependent protein catabolism	ATPase activity*	nucleus*	S000002165	0	0	9.79192	27.4992	14.2959	0	0	0	0	0	0	0	0	0
YKR081C	RPF2	1035	ribosomal large subunit assembly and maintenance*	rRNA binding*	nucleolus	S000001789	0	0	0	0	0	6.85244	41.7674	2.06228	0	0	0	0	0	0
YKL006W	RPL14A	815	translation	structural constituent of ribosome*	cytosolic large ribosomal subunit (sensu Eukaryota)	S000001489	0	0	0	0	0	50.2513	0	0	0	0	0	0	0	0
YGR193C	PDX1	1233	acetyl-CoA biosynthesis from pyruvate	protein binding	mitochondrion*	S000003425	0	0	0	0	0	0	0	43.3079	6.59631	0	0	0	0	0
YNL112W	DBP2	2643	mRNA catabolism, nonsense-mediated decay	RNA helicase activity	cytoplasm*	S000005056	0	0	0	0	0	9.13659	4.39657	24.7474	0	11.5808	0	0	0	0
YDR454C	GUK1	564	GMP metabolism	guanylate kinase activity	cytoplasm*	S000002862	0	11.9427	14.6879	11.3232	0	11.4207	0	0	0	0	0	0	0	0
YNR001C	CIT1	1440	tricarboxylic acid cycle*	citrate (Si)-synthase activity	mitochondrion*	S000005284	0	0	0	0	0	6.85244	8.79314	10.3114	16.4908	5.79039	0	0	0	0
YJR121W	ATP2	1536	ATP synthesis coupled proton transport*	hydrogen-transporting ATP synthase activity, rotational mechanism	soluble fraction*	S000003882	18.622	7.96178	7.34394	0	5.36097	0	0	2.06228	0	0	0	0	0	6.80504
YFL018C	LPD1	1500	glycine catabolism*	glycine dehydrogenase (decarboxylating) activity*	mitochondrial nucleoid*	S000001876	0	0	0	0	5.36097	15.989	4.39657	18.5605	3.29815	0	0	0	0	0
YGL234W	ADE5,7	2409	'de novo' IMP biosynthesis*	phosphoribosylamine-glycine ligase activity*	cytoplasm	S000003203	0	7.96178	14.6879	12.9408	5.36097	0	6.59486	0	0	0	0	0	0	0
YDR496C	PUF6	1971	regulation of transcription, mating-type specific	specific transcriptional repressor activity	nucleus*	S000002904	0	0	0	0	5.36097	9.13659	32.9743	0	0	0	0	0	0	0
YOR261C	RPN8	1017	ubiquitin-dependent protein catabolism	molecular function unknown	proteasome regulatory particle, lid subcomplex (sensu Eukaryota)	S000005787	0	0	17.1359	22.6464	5.36097	0	0	2.06228	0	0	0	0	0	0
YNL135C	FPR1	345	establishment and/or maintenance of chromatin architecture*	peptidyl-prolyl cis-trans isomerase activity	cytoplasm*	S000005079	0	0	22.0318	11.3232	8.93495	4.5683	0	0	0	0	0	0	0	0
YMR290C	HAS1	1518	rRNA processing	RNA binding*	nucleolus*	S000004903	0	0	0	0	3.57398	2.28415	30.776	6.18684	3.29815	0	0	0	0	0
YLR438W	CAR2	1275	arginine catabolism	ornithine-oxo-acid transaminase activity	cytoplasm*	S000004430	12.4146	7.96178	4.89596	9.7056	3.57398	4.5683	0	0	0	2.89519	0	0	0	0
YGL105W	ARC1	1131	tRNA export from nucleus*	tRNA binding	cytoplasm*	S000003073	18.622	11.9427	4.89596	6.4704	1.78699	2.28415	0	0	0	0	0	0	0	0
YJL050W	MTR4	3222	35S primary transcript processing*	ATP-dependent RNA helicase activity	nucleus*	S000003586	0	0	0	0	5.36097	18.2732	15.388	0	6.59631	0	0	0	0	0
YML008C	ERG6	1152	ergosterol biosynthesis	sterol 24-C-methyltransferase activity	mitochondrion*	S000004467	0	0	2.44798	8.088	3.57398	11.4207	6.59486	0	6.59631	0	6.80041	0	0	0
YMR120C	ADE17	1779	'de novo' IMP biosynthesis*	IMP cyclohydrolase activity*	cytosol	S000004727	12.4146	11.9427	7.34394	6.4704	0	6.85244	0	0	0	0	0	0	0	0
YDR127W	ARO1	4767	aromatic amino acid family biosynthesis	3-dehydroquinate dehydratase activity*	cytoplasm	S000002534	0	3.98089	4.89596	3.2352	14.2959	18.2732	0	0	0	0	0	0	0	0
YLL050C	COF1	611	actin filament organization*	protein binding	actin cortical patch	S000003973	0	0	4.89596	4.8528	14.2959	13.7049	6.59486	0	0	0	0	0	0	0
YGL242C		546	biological process unknown	molecular function unknown	cellular component unknown	S000003211	18.622	15.9236	9.79192	0	0	0	0	0	0	0	0	0	0	0
YOL139C	CDC33	642	translational initiation*	translation initiation factor activity	cytoplasm*	S000005499	0	0	0	6.4704	0	0	0	0	23.0871	14.476	0	0	0	0
YNL055C	POR1	852	aerobic respiration*	voltage-gated ion-selective channel activity	mitochondrial outer membrane*	S000005000	0	0	0	0	0	0	2.19829	0	9.89446	5.79039	3.4002	12.2175	0	10.2076
YNL241C	ZWF1	1518	pentose-phosphate shunt, oxidative branch*	glucose-6-phosphate 1-dehydrogenase activity	cytoplasm	S000005185	12.4146	0	9.79192	9.7056	7.14796	4.5683	0	0	0	0	0	0	0	0
YGL135W	RPL1B	654	telomere maintenance*	structural constituent of ribosome	cytosolic large ribosomal subunit (sensu Eukaryota)	S000003103	0	0	0	0	0	43.3988	0	0	0	0	0	0	0	0
YDR212W	TCP1	1680	protein folding*	unfolded protein binding	cytoplasm*	S000002620	0	0	9.79192	24.264	8.93495	0	0	0	0	0	0	0	0	0
YFL034C-A	RPL22B	690	translation	structural constituent of ribosome	cytosolic large ribosomal subunit (sensu Eukaryota)	S000006436	0	0	0	0	0	2.28415	0	16.4982	3.29815	14.476	0	0	6.41643	0
YOR091W	TMA46	1038	biological process unknown	molecular function unknown	cytoplasm	S000005617	0	0	0	0	0	0	0	0	0	0	10.2006	9.1631	6.41643	17.0126
YJL052W	TDH1	999	glycolysis*	glyceraldehyde-3-phosphate dehydrogenase (phosphorylating) activity	cytoplasm*	S000003588	0	39.8089	0	0	0	0	0	0	0	2.89519	0	0	0	0
YFR009W	GCN20	2259	regulation of translational elongation	ATPase activity	cytosol*	S000001905	0	0	0	8.088	14.2959	13.7049	6.59486	0	0	0	0	0	0	0
YPL004C	LSP1	1026	endocytosis*	protein kinase inhibitor activity	cytoplasm*	S000005925	6.20732	27.8662	0	1.6176	0	6.85244	0	0	0	0	0	0	0	0
YKR043C		816	biological process unknown	molecular function unknown	cytoplasm*	S000001751	0	19.9045	7.34394	8.088	0	4.5683	0	2.06228	0	0	0	0	0	0
YCL050C	APA1	966	nucleotide metabolism	bis(5'-nucleosyl)-tetraphosphatase activity	cytoplasm*	S000000555	0	0	0	16.176	14.2959	11.4207	0	0	0	0	0	0	0	0
YNL061W	NOP2	1857	rRNA processing	S-adenosylmethionine-dependent methyltransferase activity*	nucleolus	S000005005	0	0	0	0	0	0	41.7674	0	0	0	0	0	0	0
YDL125C	HNT1	588	nucleotide metabolism	hydrolase activity*	cytoplasm*	S000002283	0	0	14.6879	16.176	3.57398	6.85244	0	0	0	0	0	0	0	0
YJL008C	CCT8	1707	protein folding*	unfolded protein binding	cytoplasm*	S000003545	0	0	12.2399	21.0288	3.57398	0	4.39657	0	0	0	0	0	0	0
YDL192W	ARF1	546	telomere maintenance*	GTPase activity	cytosol*	S000002351	0	0	0	11.3232	10.7219	9.13659	6.59486	0	3.29815	0	0	0	0	0
YGL106W	MLC1	450	endocytosis*	microfilament motor activity	actin cap	S000003074	0	0	2.44798	8.088	12.5089	6.85244	0	4.12456	3.29815	0	3.4002	0	0	0
YHR215W	PHO12	1404	biological process unknown	acid phosphatase activity	vacuole (sensu Fungi)	S000001258	12.4146	15.9236	4.89596	3.2352	1.78699	2.28415	0	0	0	0	0	0	0	0
YFR044C		1446	biological process unknown	molecular function unknown	cytoplasm*	S000001940	0	3.98089	12.2399	8.088	8.93495	4.5683	2.19829	0	0	0	0	0	0	0
YOR084W		1164	peroxisome organization and biogenesis	lipase activity	peroxisomal matrix	S000005610	0	39.8089	0	0	0	0	0	0	0	0	0	0	0	0
YDR432W	NPL3	1245	pseudohyphal growth*	mRNA binding*	cytoplasm*	S000002840	0	0	0	9.7056	10.7219	2.28415	2.19829	8.24912	6.59631	0	0	0	0	0
YLL008W	DRS1	2259	35S primary transcript processing*	ATP-dependent RNA helicase activity	nucleolus	S000003931	0	0	0	0	0	11.4207	24.1811	4.12456	0	0	0	0	0	0
YGL206C	CHC1	4962	endocytosis*	structural molecule activity	clathrin vesicle coat	S000003174	0	0	12.2399	21.0288	0	0	0	2.06228	3.29815	0	0	0	0	0
YNL037C	IDH1	1083	tricarboxylic acid cycle*	isocitrate dehydrogenase (NAD+) activity	mitochondrial matrix*	S000004982	18.622	7.96178	4.89596	4.8528	0	0	2.19829	0	0	0	0	0	0	0
YBR109C	CMD1	444	endocytosis*	protein binding*	cytoplasm*	S000000313	0	0	0	4.8528	8.93495	9.13659	0	2.06228	3.29815	0	0	0	0	10.2076
YDR129C	SAC6	2040	endocytosis*	protein binding, bridging*	actin cortical patch*	S000002536	0	7.96178	17.1359	11.3232	1.78699	0	0	0	0	0	0	0	0	0
YGL189C	RPS26A	360	translation	structural constituent of ribosome	cytosolic small ribosomal subunit (sensu Eukaryota)	S000003157	0	0	0	0	0	0	0	0	0	0	17.001	0	0	20.4151
YER126C	NSA2	786	ribosomal large subunit biogenesis	molecular function unknown	nucleus	S000000928	0	0	0	0	0	0	37.3709	0	0	0	0	0	0	0
YLR410W	VIP1	3441	actin cytoskeleton organization and biogenesis	molecular function unknown	cytoplasm	S000004402	6.20732	0	4.89596	0	12.5089	11.4207	2.19829	0	0	0	0	0	0	0
YJL111W	CCT7	1653	protein folding*	unfolded protein binding	cytoplasm*	S000003647	0	0	9.79192	16.176	8.93495	2.28415	0	0	0	0	0	0	0	0
YNL002C	RLP7	969	ribosomal large subunit biogenesis*	rRNA binding	nucleolus	S000004947	0	0	0	0	0	2.28415	19.7846	8.24912	6.59631	0	0	0	0	0
YPL266W	DIM1	957	rRNA modification*	rRNA (adenine-N6,N6-)-dimethyltransferase activity	nucleolus	S000006187	0	0	0	0	32.1658	4.5683	0	0	0	0	0	0	0	0
YJL026W	RNR2	1200	DNA replication	ribonucleoside-diphosphate reductase activity	cytoplasm*	S000003563	18.622	7.96178	4.89596	1.6176	3.57398	0	0	0	0	0	0	0	0	0
YIL125W	KGD1	3045	tricarboxylic acid cycle*	oxoglutarate dehydrogenase (succinyl-transferring) activity	mitochondrial matrix*	S000001387	0	0	0	0	16.0829	20.5573	0	0	0	0	0	0	0	0
YHR020W		2067	tRNA aminoacylation for protein translation	proline-tRNA ligase activity	cellular component unknown	S000001062	0	11.9427	12.2399	0	0	9.13659	0	0	3.29815	0	0	0	0	0
YMR235C	RNA1	1224	protein import into nucleus*	Ran GTPase activator activity	nucleus*	S000004848	0	0	0	24.264	5.36097	6.85244	0	0	0	0	0	0	0	0
YCR009C	RVS161	798	endocytosis*	cytoskeletal protein binding	actin cortical patch*	S000000602	0	0	0	1.6176	5.36097	11.4207	4.39657	10.3114	3.29815	0	0	0	0	0
YER070W	RNR1	2667	telomere maintenance*	ribonucleoside-diphosphate reductase activity	cytoplasm*	S000000872	24.8293	0	4.89596	6.4704	0	0	0	0	0	0	0	0	0	0
YGR209C	TRX2	315	ER to Golgi vesicle-mediated transport*	thiol-disulfide exchange intermediate activity	cytosol*	S000003441	12.4146	7.96178	0	6.4704	0	9.13659	0	0	0	0	0	0	0	0
YKL145W	RPT1	1404	ubiquitin-dependent protein catabolism	ATPase activity*	proteasome regulatory particle, base subcomplex (sensu Eukaryota)	S000001628	0	0	14.6879	19.4112	1.78699	0	0	0	0	0	0	0	0	0
YLR421C	RPN13	471	proteolysis	endopeptidase activity	proteasome regulatory particle, lid subcomplex (sensu Eukaryota)	S000004413	0	0	7.34394	19.4112	8.93495	0	0	0	0	0	0	0	0	0
YGR218W	CRM1	3255	mRNA export from nucleus*	protein carrier activity	nucleus	S000003450	18.622	11.9427	4.89596	0	0	0	0	0	0	0	0	0	0	0
YDL131W	LYS21	1323	lysine biosynthesis via aminoadipic acid	homocitrate synthase activity	nucleus	S000002289	0	3.98089	2.44798	21.0288	3.57398	0	4.39657	0	0	0	0	0	0	0
YLR447C	VMA6	1038	vacuolar acidification*	hydrogen-transporting ATPase activity, rotational mechanism	vacuolar membrane*	S000004439	0	0	0	3.2352	0	6.85244	4.39657	2.06228	0	5.79039	6.80041	6.10874	0	0
YDL066W	IDP1	1287	glutamate biosynthesis*	isocitrate dehydrogenase (NADP+) activity	mitochondrion*	S000002224	0	0	7.34394	4.8528	0	0	0	0	6.59631	2.89519	6.80041	3.05437	0	3.40252
YER112W	LSM4	564	nuclear mRNA splicing, via spliceosome*	RNA binding*	nucleolus*	S000000914	0	0	0	0	0	0	0	0	3.29815	11.5808	10.2006	6.10874	3.20821	0
YDR002W	YRB1	606	ubiquitin-dependent protein catabolism*	Ran GTPase binding	cytoplasm*	S000002409	12.4146	7.96178	7.34394	6.4704	0	0	0	0	0	0	0	0	0	0
YGL011C	SCL1	759	ubiquitin-dependent protein catabolism	endopeptidase activity	mitochondrion*	S000002979	0	0	2.44798	25.8816	5.36097	0	0	0	0	0	0	0	0	0
YHR039C-A	VMA10	507	vacuolar acidification*	hydrogen-transporting ATPase activity, rotational mechanism	hydrogen-transporting ATPase V1 domain	S000002100	0	23.8854	9.79192	0	0	0	0	0	0	0	0	0	0	0
YKL210W	UBA1	3075	ubiquitin cycle	ubiquitin activating enzyme activity	cytoplasm*	S000001693	0	0	4.89596	19.4112	8.93495	0	0	0	0	0	0	0	0	0
YHR025W	THR1	1074	methionine metabolism*	homoserine kinase activity	cellular component unknown	S000001067	0	0	17.1359	6.4704	7.14796	2.28415	0	0	0	0	0	0	0	0
YBR267W	REI1	1182	ribosomal large subunit biogenesis*	molecular function unknown	cytoplasm	S000000471	0	0	0	0	0	0	32.9743	0	0	0	0	0	0	0
YIR026C	YVH1	1095	sporulation (sensu Fungi)*	protein tyrosine phosphatase activity*	cytoplasm	S000001465	0	0	0	0	0	0	30.776	2.06228	0	0	0	0	0	0
YMR314W	PRE5	705	ubiquitin-dependent protein catabolism	endopeptidase activity	proteasome core complex, alpha-subunit complex (sensu Eukaryota)	S000004931	0	0	0	30.7344	1.78699	0	0	0	0	0	0	0	0	0
YKL035W	UGP1	1500	protein amino acid glycosylation*	UTP:glucose-1-phosphate uridylyltransferase activity	cytoplasm	S000001518	0	19.9045	2.44798	6.4704	3.57398	0	0	0	0	0	0	0	0	0
YLR257W		966	biological process unknown	molecular function unknown	cytoplasm	S000004247	18.622	11.9427	0	0	1.78699	0	0	0	0	0	0	0	0	0
YCR088W	ABP1	1779	establishment of cell polarity (sensu Fungi)*	protein binding	cytoplasm*	S000000684	0	15.9236	9.79192	6.4704	0	0	0	0	0	0	0	0	0	0
YKL216W	URA1	945	'de novo' pyrimidine base biosynthesis	dihydroorotate dehydrogenase activity	cytoplasm*	S000001699	0	0	12.2399	14.5584	5.36097	0	0	0	0	0	0	0	0	0
YOR335C	ALA1	2877	alanyl-tRNA aminoacylation	alanine-tRNA ligase activity	cytoplasm*	S000005862	12.4146	3.98089	7.34394	8.088	0	0	0	0	0	0	0	0	0	0
YIL094C	LYS12	1116	lysine biosynthesis	homoisocitrate dehydrogenase activity	mitochondrion	S000001356	12.4146	7.96178	4.89596	6.4704	0	0	0	0	0	0	0	0	0	0
YDR225W	HTA1	399	DNA repair*	DNA binding	nuclear nucleosome	S000002633	0	0	0	3.2352	3.57398	2.28415	6.59486	0	6.59631	2.89519	0	6.10874	0	0
YAL036C	RBG1	1110	biological process unknown	GTP binding	cytoplasm	S000000034	0	0	0	0	0	0	0	2.06228	0	5.79039	6.80041	0	6.41643	10.2076
YPR035W	GLN1	1113	nitrogen compound metabolism*	glutamate-ammonia ligase activity	cytoplasm	S000006239	0	23.8854	7.34394	0	0	0	0	0	0	0	0	0	0	0
YBL039C	URA7	1740	phospholipid biosynthesis*	CTP synthase activity	cytosol	S000000135	0	0	0	14.5584	5.36097	6.85244	4.39657	0	0	0	0	0	0	0
YKL104C	GFA1	2154	cell wall chitin biosynthesis	glutamine-fructose-6-phosphate transaminase (isomerizing) activity	cellular component unknown	S000001587	6.20732	15.9236	2.44798	6.4704	0	0	0	0	0	0	0	0	0	0
YGL048C	RPT6	1218	ubiquitin-dependent protein catabolism	ATPase activity*	nucleus*	S000003016	0	0	7.34394	16.176	7.14796	0	0	0	0	0	0	0	0	0
YIL052C	RPL34B	838	telomere maintenance*	structural constituent of ribosome	cytosolic large ribosomal subunit (sensu Eukaryota)	S000001314	0	0	0	0	0	0	0	0	0	0	13.6008	0	0	17.0126
YOL041C	NOP12	1380	rRNA metabolism	RNA binding	nucleolus	S000005401	0	0	0	0	0	4.5683	6.59486	4.12456	6.59631	8.68558	0	0	0	0
YPL117C	IDI1	867	ergosterol biosynthesis	isopentenyl-diphosphate delta-isomerase activity	cytosol	S000006038	0	23.8854	4.89596	0	1.78699	0	0	0	0	0	0	0	0	0
YBR247C	ENP1	1452	35S primary transcript processing*	snoRNA binding	nucleus*	S000000451	0	0	0	0	30.3788	0	0	0	0	0	0	0	0	0
YDR188W	CCT6	1641	protein folding*	unfolded protein binding	cytoplasm*	S000002596	0	0	9.79192	8.088	5.36097	0	0	4.12456	0	2.89519	0	0	0	0
YNL207W	RIO2	1278	processing of 20S pre-rRNA	protein kinase activity*	cytoplasm*	S000005151	0	0	0	0	23.2309	6.85244	0	0	0	0	0	0	0	0
YFR004W	RPN11	921	ubiquitin-dependent protein catabolism	endopeptidase activity	nucleus*	S000001900	0	0	4.89596	17.7936	7.14796	0	0	0	0	0	0	0	0	0
YKL080W	VMA5	1179	vacuolar acidification	hydrogen-transporting ATPase activity, rotational mechanism	vacuolar membrane (sensu Fungi)*	S000001563	0	0	12.2399	11.3232	1.78699	2.28415	2.19829	0	0	0	0	0	0	0
YPR102C	RPL11A	525	translation*	structural constituent of ribosome	cytosolic large ribosomal subunit (sensu Eukaryota)	S000006306	0	0	0	0	0	29.6939	0	0	0	0	0	0	0	0
YDL078C	MDH3	1032	fatty acid beta-oxidation*	L-malate dehydrogenase activity	peroxisome*	S000002236	0	0	0	0	0	0	6.59486	0	0	0	6.80041	3.05437	6.41643	6.80504
YMR108W	ILV2	2064	branched chain family amino acid biosynthesis	acetolactate synthase activity*	mitochondrion*	S000004714	6.20732	7.96178	0	3.2352	5.36097	6.85244	0	0	0	0	0	0	0	0
YDL226C	GCS1	1059	ER to Golgi vesicle-mediated transport*	actin binding*	cytoskeleton*	S000002385	12.4146	11.9427	4.89596	0	0	0	0	0	0	0	0	0	0	0
YLR335W	NUP2	2163	mRNA export from nucleus*	structural molecule activity	mitochondrion*	S000004327	18.622	7.96178	2.44798	0	0	0	0	0	0	0	0	0	0	0
YDR487C	RIB3	627	aerobic respiration*	3,4-dihydroxy-2-butanone-4-phosphate synthase activity	cytosol*	S000002895	0	0	9.79192	9.7056	7.14796	0	0	2.06228	0	0	0	0	0	0
YOR294W	RRS1	612	rRNA processing*	molecular function unknown	nucleus	S000005820	0	0	0	0	0	2.28415	26.3794	0	0	0	0	0	0	0
YML078W	CPR3	549	protein folding	peptidyl-prolyl cis-trans isomerase activity	mitochondrion	S000004543	0	7.96178	12.2399	4.8528	3.57398	0	0	0	0	0	0	0	0	0
YGL068W	MNP1	585	translation*	molecular function unknown*	mitochondrion*	S000003036	0	0	0	0	0	11.4207	10.9914	6.18684	0	0	0	0	0	0
YER009W	NTF2	378	protein import into nucleus*	Ran GTPase binding	nuclear envelope	S000000811	0	0	9.79192	12.9408	3.57398	2.28415	0	0	0	0	0	0	0	0
YLR222C	UTP13	2454	processing of 20S pre-rRNA	snoRNA binding	small nucleolar ribonucleoprotein complex	S000004212	0	0	0	0	3.57398	0	2.19829	6.18684	13.1926	0	3.4002	0	0	0
YDL182W	LYS20	1287	lysine biosynthesis via aminoadipic acid	homocitrate synthase activity	nucleus*	S000002341	12.4146	0	0	0	0	15.989	0	0	0	0	0	0	0	0
YOR317W	FAA1	2103	lipid metabolism*	long-chain-fatty-acid-CoA ligase activity	mitochondrion*	S000005844	0	0	0	0	1.78699	11.4207	6.59486	8.24912	0	0	0	0	0	0
YER021W	RPN3	1572	ubiquitin-dependent protein catabolism	molecular function unknown	proteasome regulatory particle, lid subcomplex (sensu Eukaryota)	S000000823	0	0	0	24.264	3.57398	0	0	0	0	0	0	0	0	0
YBR249C	ARO4	1113	aromatic amino acid family biosynthesis	3-deoxy-7-phosphoheptulonate synthase activity	cytoplasm*	S000000453	6.20732	0	4.89596	8.088	1.78699	4.5683	2.19829	0	0	0	0	0	0	0
YDR060W	MAK21	3078	ribosomal large subunit assembly and maintenance	molecular function unknown	Noc1p-Noc2p complex	S000002467	0	0	0	0	0	6.85244	10.9914	0	9.89446	0	0	0	0	0
YBR111C	YSA1	696	biological process unknown	phosphoribosyl-ATP diphosphatase activity	cytoplasm*	S000000315	12.4146	7.96178	2.44798	4.8528	0	0	0	0	0	0	0	0	0	0
YJL167W	ERG20	1059	ergosterol biosynthesis*	dimethylallyltranstransferase activity*	cytosol	S000003703	0	3.98089	4.89596	9.7056	1.78699	6.85244	0	0	0	0	0	0	0	0
YLR359W	ADE13	1449	'de novo' IMP biosynthesis*	adenylosuccinate lyase activity	cellular component unknown	S000004351	12.4146	0	2.44798	6.4704	3.57398	2.28415	0	0	0	0	0	0	0	0
YGR086C	PIL1	1020	endocytosis*	protein kinase inhibitor activity	cytoplasm*	S000003318	0	0	0	1.6176	3.57398	0	0	0	9.89446	8.68558	0	0	0	3.40252
YMR038C	CCS1	750	intracellular copper ion transport	superoxide dismutase copper chaperone activity	cytosol*	S000004641	0	7.96178	7.34394	8.088	3.57398	0	0	0	0	0	0	0	0	0
YEL026W	SNU13	381	nuclear mRNA splicing, via spliceosome*	RNA binding*	nucleolus*	S000000752	0	0	4.89596	6.4704	5.36097	0	0	4.12456	0	0	0	6.10874	0	0
YFL038C	YPT1	621	ER to Golgi vesicle-mediated transport*	GTPase activity	mitochondrion*	S000001856	0	0	0	1.6176	3.57398	4.5683	4.39657	0	3.29815	2.89519	0	3.05437	0	3.40252
YOR259C	RPT4	1314	ubiquitin-dependent protein catabolism	ATPase activity*	nucleus*	S000005785	0	0	4.89596	12.9408	8.93495	0	0	0	0	0	0	0	0	0
YOR206W	NOC2	2133	ribosome assembly*	molecular function unknown	nucleus*	S000005732	0	0	0	0	0	2.28415	24.1811	0	0	0	0	0	0	0
YGL026C	TRP5	2124	tryptophan biosynthesis	tryptophan synthase activity	cytoplasm*	S000002994	0	0	4.89596	6.4704	3.57398	11.4207	0	0	0	0	0	0	0	0
YMR282C	AEP2	1743	protein biosynthesis	molecular function unknown	mitochondrion	S000004895	0	0	0	0	0	0	0	0	0	0	10.2006	9.1631	0	6.80504
YPL043W	NOP4	2058	rRNA processing	RNA binding	nucleolus	S000005964	0	0	0	0	1.78699	6.85244	8.79314	2.06228	6.59631	0	0	0	0	0
YDL040C	NAT1	2565	N-terminal protein amino acid acetylation	peptide alpha-N-acetyltransferase activity	mitochondrion*	S000002198	0	0	0	0	0	0	0	0	0	0	10.2006	3.05437	12.8329	0
YHR099W	TRA1	11235	regulation of transcription from RNA polymerase II promoter*	histone acetyltransferase activity	SLIK (SAGA-like) complex*	S000001141	0	15.9236	0	6.4704	3.57398	0	0	0	0	0	0	0	0	0
YGR253C	PUP2	783	response to stress*	endopeptidase activity	proteasome core complex, alpha-subunit complex (sensu Eukaryota)	S000003485	0	0	9.79192	16.176	0	0	0	0	0	0	0	0	0	0
YFR050C	PRE4	801	ubiquitin-dependent protein catabolism	endopeptidase activity	proteasome core complex, beta-subunit complex (sensu Eukaryota)	S000001946	0	0	2.44798	19.4112	3.57398	0	0	0	0	0	0	0	0	0
YLR304C	ACO1	2337	mitochondrial genome maintenance*	aconitate hydratase activity	cytosol*	S000004295	0	7.96178	0	4.8528	12.5089	0	0	0	0	0	0	0	0	0
YCR051W		669	biological process unknown	molecular function unknown	cytoplasm*	S000000647	12.4146	0	9.79192	0	0	0	0	0	0	0	0	3.05437	0	0
YJL020C	BBC1	3474	actin cytoskeleton organization and biogenesis	myosin I binding	actin cortical patch	S000003557	12.4146	7.96178	0	4.8528	0	0	0	0	0	0	0	0	0	0
YKL029C	MAE1	2010	pyruvate metabolism*	malic enzyme activity	mitochondrion	S000001512	0	0	0	4.8528	0	4.5683	0	0	6.59631	5.79039	0	0	3.20821	0
YFR003C	YPI1	468	protein amino acid dephosphorylation*	protein phosphatase inhibitor activity	cellular component unknown	S000001899	24.8293	0	0	0	0	0	0	0	0	0	0	0	0	0
YNL153C	GIM3	390	tubulin folding	tubulin binding	cytoplasm*	S000005097	24.8293	0	0	0	0	0	0	0	0	0	0	0	0	0
YGL062W	PYC1	3537	gluconeogenesis*	pyruvate carboxylase activity	cytosol	S000003030	0	19.9045	0	4.8528	0	0	0	0	0	0	0	0	0	0
YKR031C	SPO14	5052	exocytosis*	phospholipase D activity	endosome*	S000001739	0	0	0	0	0	0	0	0	0	0	10.2006	0	0	13.6101
YLR043C	TRX1	312	ER to Golgi vesicle-mediated transport*	thiol-disulfide exchange intermediate activity	cytosol*	S000004033	0	0	0	11.3232	5.36097	6.85244	0	0	0	0	0	0	0	0
YJL184W	GON7	372	cell wall mannoprotein biosynthesis*	molecular function unknown	cellular component unknown	S000003720	18.622	0	4.89596	0	0	0	0	0	0	0	0	0	0	0
YOR323C	PRO2	1371	proline biosynthesis	glutamate-5-semialdehyde dehydrogenase activity	cytoplasm*	S000005850	0	11.9427	4.89596	6.4704	0	0	0	0	0	0	0	0	0	0
YJL014W	CCT3	1605	protein folding*	unfolded protein binding	cytoplasm*	S000003551	0	0	7.34394	11.3232	0	4.5683	0	0	0	0	0	0	0	0
YDR381W	YRA1	1447	mRNA export from nucleus	RNA binding	transcription export complex	S000002789	0	0	0	0	3.57398	4.5683	8.79314	6.18684	0	0	0	0	0	0
YER094C	PUP3	618	ubiquitin-dependent protein catabolism	endopeptidase activity	proteasome core complex, beta-subunit complex (sensu Eukaryota)	S000000896	0	0	9.79192	9.7056	3.57398	0	0	0	0	0	0	0	0	0
YOL109W	ZEO1	342	telomere maintenance*	molecular function unknown	mitochondrion*	S000005469	0	15.9236	4.89596	1.6176	0	0	0	0	0	0	0	0	0	0
YOR341W	RPA190	4995	transcription from RNA polymerase I promoter	DNA-directed RNA polymerase activity	DNA-directed RNA polymerase I complex	S000005868	0	15.9236	4.89596	1.6176	0	0	0	0	0	0	0	0	0	0
YMR125W	STO1	2908	telomere maintenance*	mRNA binding	commitment complex*	S000004732	12.4146	7.96178	0	1.6176	0	0	0	0	0	0	0	0	0	0
YKL172W	EBP2	1284	rRNA processing*	molecular function unknown	nucleolus	S000001655	0	0	0	0	0	0	21.9829	0	0	0	0	0	0	0
YLR002C	NOC3	1992	rRNA processing*	protein binding*	nucleus*	S000003992	0	0	0	0	0	0	21.9829	0	0	0	0	0	0	0
YMR079W	SEC14	1071	sporulation (sensu Fungi)*	phosphatidylinositol transporter activity	cytosol	S000004684	0	0	0	9.7056	5.36097	6.85244	0	0	0	0	0	0	0	0
YHR128W	FUR1	651	pyrimidine salvage	uracil phosphoribosyltransferase activity	intracellular	S000001170	0	0	0	12.9408	8.93495	0	0	0	0	0	0	0	0	0
YMR276W	DSK2	1122	ER-associated protein catabolism*	protein binding, bridging	nucleus	S000004889	0	11.9427	4.89596	4.8528	0	0	0	0	0	0	0	0	0	0
YEL037C	RAD23	1197	ER-associated protein catabolism*	protein binding, bridging*	mitochondrion*	S000000763	0	0	12.2399	4.8528	0	4.5683	0	0	0	0	0	0	0	0
YOL059W	GPD2	1323	glycerol metabolism	glycerol-3-phosphate dehydrogenase (NAD+) activity	mitochondrion*	S000005420	0	0	0	4.8528	5.36097	11.4207	0	0	0	0	0	0	0	0
YOR184W	SER1	1188	purine base biosynthesis*	phosphoserine transaminase activity	cytoplasm	S000005710	0	0	7.34394	9.7056	0	4.5683	0	0	0	0	0	0	0	0
YDR427W	RPN9	1182	ubiquitin-dependent protein catabolism	structural molecule activity	proteasome regulatory particle, lid subcomplex (sensu Eukaryota)	S000002835	0	0	0	16.176	5.36097	0	0	0	0	0	0	0	0	0
YER073W	ALD5	1563	electron transport*	3-chloroallyl aldehyde dehydrogenase activity	mitochondrion	S000000875	0	0	0	0	1.78699	6.85244	6.59486	0	0	2.89519	3.4002	0	0	0
YOR128C	ADE2	1716	'de novo' IMP biosynthesis*	phosphoribosylaminoimidazole carboxylase activity	cytoplasm	S000005654	0	7.96178	0	0	0	6.85244	0	0	0	0	0	0	6.41643	0
YOR270C	VPH1	2523	vacuolar acidification*	hydrogen-transporting ATPase activity, rotational mechanism	vacuole*	S000005796	0	0	0	0	0	2.28415	8.79314	0	3.29815	0	6.80041	0	0	0
YJL123C		1437	biological process unknown	molecular function unknown	cytoplasm*	S000003659	0	0	0	8.088	1.78699	6.85244	4.39657	0	0	0	0	0	0	0
YOL038W	PRE6	765	ubiquitin-dependent protein catabolism	endopeptidase activity	proteasome core complex, alpha-subunit complex (sensu Eukaryota)	S000005398	0	0	2.44798	9.7056	8.93495	0	0	0	0	0	0	0	0	0
YEL042W	GDA1	1557	protein amino acid glycosylation	guanosine-diphosphatase activity*	Golgi apparatus	S000000768	0	0	0	0	0	0	2.19829	0	3.29815	8.68558	6.80041	0	0	0
YCL028W	RNQ1	1218	biological process unknown	molecular function unknown	cytosol	S000000533	0	0	0	0	0	13.7049	6.59486	0	0	0	0	0	0	0
YFR010W	UBP6	1500	protein deubiquitination	ubiquitin-specific protease activity	proteasome regulatory particle (sensu Eukaryota)	S000001906	0	0	7.34394	12.9408	0	0	0	0	0	0	0	0	0	0
YOR362C	PRE10	867	ubiquitin-dependent protein catabolism	endopeptidase activity	proteasome core complex, alpha-subunit complex (sensu Eukaryota)	S000005889	0	0	0	16.176	1.78699	2.28415	0	0	0	0	0	0	0	0
YLR009W	RLP24	600	ribosomal large subunit biogenesis	molecular function unknown	nucleolus	S000003999	0	0	0	0	0	2.28415	17.5863	0	0	0	0	0	0	0
YER057C	HMF1	390	biological process unknown	molecular function unknown	cytoplasm*	S000000859	0	0	0	8.088	7.14796	4.5683	0	0	0	0	0	0	0	0
YDR394W	RPT3	1287	ubiquitin-dependent protein catabolism	ATPase activity*	proteasome regulatory particle, base subcomplex (sensu Eukaryota)	S000002802	0	0	0	16.176	3.57398	0	0	0	0	0	0	0	0	0
YLR244C	MAP1	1164	proteolysis	methionyl aminopeptidase activity	cytosolic ribosome (sensu Eukaryota)	S000004234	0	0	0	0	0	0	0	0	3.29815	0	10.2006	6.10874	0	0
YBR088C	POL30	777	nucleotide-excision repair*	DNA polymerase processivity factor activity	nucleus*	S000000292	0	0	7.34394	8.088	1.78699	2.28415	0	0	0	0	0	0	0	0
YFR052W	RPN12	825	ubiquitin-dependent protein catabolism	endopeptidase activity	proteasome regulatory particle, lid subcomplex (sensu Eukaryota)	S000001948	0	0	2.44798	14.5584	1.78699	0	0	0	0	0	0	0	0	0
YPL145C	KES1	1305	vesicle-mediated transport*	oxysterol binding	cytoplasm*	S000006066	0	11.9427	0	3.2352	3.57398	0	0	0	0	0	0	0	0	0
YFL037W	TUB2	1374	mitotic sister chromatid segregation*	structural constituent of cytoskeleton	spindle pole body*	S000001857	0	0	4.89596	4.8528	8.93495	0	0	0	0	0	0	0	0	0
YJR015W		1533	biological process unknown	molecular function unknown	cytoplasm*	S000003776	18.622	0	0	0	0	0	0	0	0	0	0	0	0	0
YPL260W		1656	biological process unknown	molecular function unknown	cytoplasm*	S000006181	18.622	0	0	0	0	0	0	0	0	0	0	0	0	0
YOL004W	SIN3	4611	telomere maintenance*	histone deacetylase activity	histone deacetylase complex*	S000005364	12.4146	0	0	0	0	0	0	6.18684	0	0	0	0	0	0
YLR384C	IKI3	4050	regulation of transcription from RNA polymerase II promoter	RNA polymerase II transcription elongation factor activity*	transcription elongation factor complex*	S000004376	0	0	7.34394	6.4704	0	4.5683	0	0	0	0	0	0	0	0
YOR276W	CAF20	486	negative regulation of translation	translation regulator activity	mRNA cap complex	S000005802	0	15.9236	2.44798	0	0	0	0	0	0	0	0	0	0	0
YPR010C	RPA135	3612	transcription from RNA polymerase I promoter	DNA-directed RNA polymerase activity	DNA-directed RNA polymerase I complex	S000006214	0	0	4.89596	3.2352	0	0	0	0	0	0	0	0	3.20821	6.80504
YDR049W		1899	biological process unknown	molecular function unknown	cytoplasm*	S000002456	0	0	0	0	0	13.7049	4.39657	0	0	0	0	0	0	0
YOL143C	RIB4	510	riboflavin biosynthesis	6,7-dimethyl-8-ribityllumazine synthase activity	cytoplasm*	S000005503	0	0	4.89596	3.2352	5.36097	4.5683	0	0	0	0	0	0	0	0
YDL147W	RPN5	1338	ubiquitin-dependent protein catabolism	molecular function unknown	proteasome regulatory particle, lid subcomplex (sensu Eukaryota)	S000002306	0	0	0	16.176	1.78699	0	0	0	0	0	0	0	0	0
YPL085W	SEC16	6588	vesicle-mediated transport*	structural molecule activity	endoplasmic reticulum membrane*	S000006006	0	7.96178	0	3.2352	0	0	0	0	6.59631	0	0	0	0	0
YJR064W	CCT5	1689	protein folding*	unfolded protein binding	cytoplasm*	S000003825	0	0	7.34394	3.2352	7.14796	0	0	0	0	0	0	0	0	0
YNL182C	IPI3	1668	35S primary transcript processing*	molecular function unknown	nucleus*	S000005126	0	0	0	0	0	0	17.5863	0	0	0	0	0	0	0
YFR001W	LOC1	615	ribosomal large subunit biogenesis*	mRNA binding	nucleus	S000001897	0	0	0	0	0	0	17.5863	0	0	0	0	0	0	0
YOR272W	YTM1	1383	ribosomal large subunit biogenesis*	molecular function unknown	nucleus*	S000005798	0	0	0	0	0	0	17.5863	0	0	0	0	0	0	0
YPL079W	RPL21B	904	translation	structural constituent of ribosome	cytosolic large ribosomal subunit (sensu Eukaryota)	S000006000	0	0	0	0	0	2.28415	4.39657	4.12456	3.29815	0	3.4002	0	0	0
YML022W	APT1	564	AMP biosynthesis*	adenine phosphoribosyltransferase activity	cytoplasm*	S000004484	0	0	2.44798	6.4704	1.78699	4.5683	2.19829	0	0	0	0	0	0	0
YEL047C		1413	metabolism	fumarate reductase (NADH) activity	mitochondrion*	S000000773	0	0	0	3.2352	7.14796	6.85244	0	0	0	0	0	0	0	0
YDL171C	GLT1	6438	glutamate biosynthesis	glutamate synthase (NADH) activity	mitochondrion*	S000002330	0	0	12.2399	4.8528	0	0	0	0	0	0	0	0	0	0
YOR145C	PNO1	825	35S primary transcript processing*	unfolded protein binding	nucleus*	S000005671	0	0	0	0	12.5089	4.5683	0	0	0	0	0	0	0	0
YNL227C	JJJ1	1773	endocytosis*	molecular function unknown	cytoplasm*	S000005171	0	7.96178	0	0	0	4.5683	4.39657	0	0	0	0	0	0	0
YJL140W	RPB4	666	telomere maintenance*	DNA-directed RNA polymerase activity	cytoplasm*	S000003676	0	11.9427	4.89596	0	0	0	0	0	0	0	0	0	0	0
YIL137C	TMA108	2841	proteolysis	metalloendopeptidase activity	cytoplasm	S000001399	0	0	0	0	0	0	4.39657	6.18684	3.29815	2.89519	0	0	0	0
YMR099C		894	biological process unknown	molecular function unknown	cytoplasm*	S000004705	0	3.98089	2.44798	3.2352	0	6.85244	0	0	0	0	0	0	0	0
YDR224C	HTB1	396	chromatin assembly or disassembly*	DNA binding	nuclear nucleosome	S000002632	0	0	0	1.6176	5.36097	0	0	0	0	0	0	6.10874	0	3.40252
YML092C	PRE8	753	ubiquitin-dependent protein catabolism	endopeptidase activity	proteasome core complex, alpha-subunit complex (sensu Eukaryota)	S000004557	0	0	9.79192	4.8528	1.78699	0	0	0	0	0	0	0	0	0
YLR200W	YKE2	345	protein folding*	tubulin binding	cytoplasm*	S000004190	6.20732	7.96178	0	0	0	0	2.19829	0	0	0	0	0	0	0
YGR135W	PRE9	777	ubiquitin-dependent protein catabolism*	endopeptidase activity	proteasome core complex, alpha-subunit complex (sensu Eukaryota)	S000003367	0	0	0	16.176	0	0	0	0	0	0	0	0	0	0
YPL019C	VTC3	2508	vacuole fusion, non-autophagic	molecular function unknown	vacuolar membrane	S000005940	0	0	0	0	0	0	0	0	0	5.79039	0	0	0	10.2076
YOL120C	RPL18A	1008	translation	structural constituent of ribosome	cytosolic large ribosomal subunit (sensu Eukaryota)	S000005480	0	0	0	0	0	15.989	0	0	0	0	0	0	0	0
YCL009C	ILV6	930	branched chain family amino acid biosynthesis	enzyme regulator activity*	mitochondrion*	S000000515	0	15.9236	0	0	0	0	0	0	0	0	0	0	0	0
YDR057W	YOS9	1629	ER-associated protein catabolism	sugar binding	endoplasmic reticulum	S000002464	0	15.9236	0	0	0	0	0	0	0	0	0	0	0	0
YDR089W		2610	membrane organization and biogenesis	molecular function unknown	membrane	S000002496	0	15.9236	0	0	0	0	0	0	0	0	0	0	0	0
YHR049W	FSH1	732	biological process unknown	serine hydrolase activity	cytoplasm*	S000001091	12.4146	0	0	1.6176	1.78699	0	0	0	0	0	0	0	0	0
YAR015W	ADE1	921	'de novo' IMP biosynthesis*	phosphoribosylaminoimidazolesuccinocarboxamide synthase activity	cytoplasm*	S000000070	12.4146	0	0	3.2352	0	0	0	0	0	0	0	0	0	0
YAL059W	ECM1	639	cell wall organization and biogenesis*	molecular function unknown	nucleus*	S000000055	0	0	0	0	0	4.5683	10.9914	0	0	0	0	0	0	0
YER090W	TRP2	1524	tryptophan biosynthesis	anthranilate synthase activity	cytoplasm*	S000000892	0	0	4.89596	6.4704	1.78699	2.28415	0	0	0	0	0	0	0	0
YLR449W	FPR4	1179	biological process unknown	peptidyl-prolyl cis-trans isomerase activity	nucleus	S000004441	0	0	0	0	0	0	15.388	0	0	0	0	0	0	0
YHR066W	SSF1	1362	ribosomal large subunit assembly and maintenance*	rRNA binding	nucleolus	S000001108	0	0	0	0	0	0	15.388	0	0	0	0	0	0	0
YNL110C	NOP15	663	ribosomal large subunit biogenesis*	molecular function unknown	nucleus*	S000005054	0	0	0	0	0	0	15.388	0	0	0	0	0	0	0
YDR293C	SSD1	3753	cell wall organization and biogenesis	RNA binding	cytoplasm	S000002701	0	0	0	0	0	0	0	0	0	5.79039	3.4002	6.10874	0	0
YDL097C	RPN6	1305	ubiquitin-dependent protein catabolism	structural molecule activity	proteasome regulatory particle, lid subcomplex (sensu Eukaryota)	S000002255	0	0	0	12.9408	0	0	2.19829	0	0	0	0	0	0	0
YKR026C	GCN3	918	translational initiation	translation initiation factor activity*	multi-eIF complex*	S000001734	0	0	0	9.7056	5.36097	0	0	0	0	0	0	0	0	0
YCL011C	GBP2	1284	telomere maintenance*	RNA binding*	nucleus	S000000517	0	0	0	0	0	2.28415	0	0	3.29815	2.89519	3.4002	3.05437	0	0
YNL049C	SFB2	2631	ER to Golgi vesicle-mediated transport	molecular function unknown	COPII vesicle coat	S000004994	0	0	0	0	1.78699	2.28415	8.79314	2.06228	0	0	0	0	0	0
YKL117W	SBA1	651	protein folding	chaperone binding	cytoplasm*	S000001600	0	0	0	4.8528	5.36097	4.5683	0	0	0	0	0	0	0	0
YLL039C	UBI4	1146	response to stress*	protein tag*	cytoplasm	S000003962	0	0	0	8.088	0	0	6.59486	0	0	0	0	0	0	0
YBL076C	ILS1	3219	protein biosynthesis	isoleucine-tRNA ligase activity	cytosol	S000000172	0	0	4.89596	9.7056	0	0	0	0	0	0	0	0	0	0
YDR341C		1824	protein biosynthesis	arginine-tRNA ligase activity	cytoplasm*	S000002749	0	0	0	14.5584	0	0	0	0	0	0	0	0	0	0
YGR264C	MES1	2256	methionyl-tRNA aminoacylation	methionine-tRNA ligase activity	cytoplasm*	S000003496	0	7.96178	4.89596	1.6176	0	0	0	0	0	0	0	0	0	0
YDL143W	CCT4	1587	protein folding*	unfolded protein binding	cytoplasm*	S000002302	0	0	4.89596	4.8528	0	4.5683	0	0	0	0	0	0	0	0
YKL142W	MRP8	660	translation	structural constituent of ribosome	mitochondrial ribosome	S000001625	6.20732	7.96178	0	0	0	0	0	0	0	0	0	0	0	0
YOL021C	DIS3	3006	35S primary transcript processing*	3'-5'-exoribonuclease activity	mitochondrion*	S000005381	0	0	7.34394	0	0	4.5683	2.19829	0	0	0	0	0	0	0
YOR122C	PFY1	590	response to osmotic stress*	actin monomer binding	actin cap*	S000005648	0	0	4.89596	3.2352	3.57398	2.28415	0	0	0	0	0	0	0	0
YDR098C	GRX3	858	response to oxidative stress	thiol-disulfide exchange intermediate activity	nucleus*	S000002505	0	0	7.34394	6.4704	0	0	0	0	0	0	0	0	0	0
YJR094W-A	RPL43B	554	translation	structural constituent of ribosome	cytosolic large ribosomal subunit (sensu Eukaryota)	S000003855	0	0	0	0	0	13.7049	0	0	0	0	0	0	0	0
YOR187W	TUF1	1314	translational elongation	GTPase activity*	mitochondrial matrix	S000005713	6.20732	0	0	3.2352	1.78699	2.28415	0	0	0	0	0	0	0	0
YDL160C	DHH1	1521	deadenylylation-dependent decapping*	protein binding*	cytoplasm*	S000002319	0	0	4.89596	3.2352	5.36097	0	0	0	0	0	0	0	0	0
YBL050W	SEC17	995	ER to Golgi vesicle-mediated transport*	soluble NSF attachment protein activity	peripheral to membrane of membrane fraction	S000000146	0	0	0	1.6176	7.14796	4.5683	0	0	0	0	0	0	0	0
YJR016C	ILV3	1758	branched chain family amino acid biosynthesis	dihydroxy-acid dehydratase activity	mitochondrion	S000003777	0	0	4.89596	4.8528	3.57398	0	0	0	0	0	0	0	0	0
YKL054C	DEF1	2217	telomere maintenance*	molecular function unknown	nucleus	S000001537	0	0	4.89596	4.8528	3.57398	0	0	0	0	0	0	0	0	0
YCR072C	RSA4	1548	ribosomal large subunit assembly and maintenance	molecular function unknown	nucleolus	S000000668	0	0	0	0	0	2.28415	10.9914	0	0	0	0	0	0	0
YJL122W	ALB1	528	ribosomal large subunit biogenesis	molecular function unknown	cytoplasm*	S000003658	0	0	0	0	0	2.28415	10.9914	0	0	0	0	0	0	0
YLR420W	URA4	1095	'de novo' pyrimidine base biosynthesis*	dihydroorotase activity	cytoplasm*	S000004412	0	0	0	8.088	1.78699	0	0	0	0	0	3.4002	0	0	0
YBL041W	PRE7	726	ubiquitin-dependent protein catabolism	endopeptidase activity	proteasome core complex, beta-subunit complex (sensu Eukaryota)	S000000137	0	0	4.89596	6.4704	1.78699	0	0	0	0	0	0	0	0	0
YDR120C	TRM1	1713	tRNA methylation	tRNA (guanine-N2-)-methyltransferase activity	mitochondrion*	S000002527	0	0	0	0	0	0	4.39657	0	0	8.68558	0	0	0	0
YLL040C	VPS13	9435	sporulation (sensu Fungi)*	molecular function unknown	mitochondrion*	S000003963	0	0	0	6.4704	0	0	0	0	6.59631	0	0	0	0	0
YGL137W	SEC27	2870	ER to Golgi vesicle-mediated transport*	molecular function unknown	COPI vesicle coat	S000003105	0	0	4.89596	8.088	0	0	0	0	0	0	0	0	0	0
YHR141C	RPL42B	762	translation	structural constituent of ribosome	cytosolic large ribosomal subunit (sensu Eukaryota)	S000001183	0	0	0	0	0	0	0	4.12456	0	5.79039	0	3.05437	0	0
YER136W	GDI1	1356	vesicle-mediated transport	Rab GDP-dissociation inhibitor activity	membrane fraction*	S000000938	0	0	0	4.8528	3.57398	2.28415	2.19829	0	0	0	0	0	0	0
YLL026W	HSP104	2727	telomere maintenance*	chaperone binding*	cytoplasm*	S000003949	0	7.96178	4.89596	0	0	0	0	0	0	0	0	0	0	0
YML126C	ERG13	1476	ergosterol biosynthesis	hydroxymethylglutaryl-CoA synthase activity	mitochondrion*	S000004595	0	0	0	6.4704	1.78699	4.5683	0	0	0	0	0	0	0	0
YDR320C	SWA2	2007	telomere maintenance*	protein binding	endoplasmic reticulum membrane	S000002728	0	7.96178	0	4.8528	0	0	0	0	0	0	0	0	0	0
YJR002W	MPP10	1782	35S primary transcript processing*	molecular function unknown	nucleus*	S000003762	0	0	0	0	1.78699	0	4.39657	0	6.59631	0	0	0	0	0
YOR393W	ERR1	1314	biological process unknown	phosphopyruvate hydratase activity	cellular component unknown	S000005920	12.4146	0	0	0	0	0	0	0	0	0	0	0	0	0
YLR077W	FMP25	1752	biological process unknown	molecular function unknown	mitochondrion	S000004067	12.4146	0	0	0	0	0	0	0	0	0	0	0	0	0
YFR016C		3702	biological process unknown	molecular function unknown	cytoplasm*	S000001912	12.4146	0	0	0	0	0	0	0	0	0	0	0	0	0
YKL187C		2253	biological process unknown	molecular function unknown	mitochondrion	S000001670	12.4146	0	0	0	0	0	0	0	0	0	0	0	0	0
YIR006C	PAN1	4443	endocytosis*	protein binding, bridging	plasma membrane*	S000001445	12.4146	0	0	0	0	0	0	0	0	0	0	0	0	0
YDL120W	YFH1	525	iron ion homeostasis*	enzyme regulator activity	mitochondrion*	S000002278	12.4146	0	0	0	0	0	0	0	0	0	0	0	0	0
YKR002W	PAP1	1707	mRNA export from nucleus*	polynucleotide adenylyltransferase activity	nucleoplasm*	S000001710	12.4146	0	0	0	0	0	0	0	0	0	0	0	0	0
YDR150W	NUM1	8247	nuclear migration, microtubule-mediated*	tubulin binding	mitochondrion*	S000002557	12.4146	0	0	0	0	0	0	0	0	0	0	0	0	0
YEL002C	WBP1	1293	protein amino acid N-linked glycosylation*	dolichyl-diphosphooligosaccharide-protein glycotransferase activity	endoplasmic reticulum*	S000000728	12.4146	0	0	0	0	0	0	0	0	0	0	0	0	0
YGL208W	SIP2	1248	protein amino acid phosphorylation*	AMP-activated protein kinase activity	cytoplasm*	S000003176	12.4146	0	0	0	0	0	0	0	0	0	0	0	0	0
YER132C	PMD1	5262	sporulation	molecular function unknown	cytoplasm	S000000934	12.4146	0	0	0	0	0	0	0	0	0	0	0	0	0
YMR203W	TOM40	1164	protein import into mitochondrial matrix	protein transporter activity	mitochondrion*	S000004816	0	0	0	0	0	0	0	0	6.59631	5.79039	0	0	0	0
YML106W	URA5	681	'de novo' pyrimidine base biosynthesis	orotate phosphoribosyltransferase activity	cytoplasm*	S000004574	0	0	0	6.4704	3.57398	2.28415	0	0	0	0	0	0	0	0
YDR483W	KRE2	1329	protein amino acid O-linked glycosylation*	alpha-1,2-mannosyltransferase activity	Golgi apparatus	S000002891	0	0	0	0	0	0	2.19829	0	3.29815	0	3.4002	0	0	3.40252
YMR300C	ADE4	1533	'de novo' IMP biosynthesis*	amidophosphoribosyltransferase activity	cytoplasm	S000004915	0	0	12.2399	0	0	0	0	0	0	0	0	0	0	0
YDR206W	EBS1	2655	telomere maintenance*	molecular function unknown	cytoplasm	S000002614	0	0	0	0	0	0	0	0	0	0	0	12.2175	0	0
YDL124W		939	metabolism	alpha-keto amide reductase activity*	cytoplasm*	S000002282	0	0	4.89596	3.2352	1.78699	2.28415	0	0	0	0	0	0	0	0
YMR308C	PSE1	3270	mRNA export from nucleus*	protein carrier activity	cytoplasm*	S000004925	0	0	7.34394	4.8528	0	0	0	0	0	0	0	0	0	0
YOR232W	MGE1	687	protein import into mitochondrial matrix	unfolded protein binding	mitochondrion*	S000005758	0	0	7.34394	4.8528	0	0	0	0	0	0	0	0	0	0
YDR071C	PAA1	576	establishment and/or maintenance of chromatin architecture	aralkylamine N-acetyltransferase activity*	cytoplasm	S000002478	0	0	0	0	5.36097	4.5683	2.19829	0	0	0	0	0	0	0
YDR194C	MSS116	1995	RNA splicing	RNA splicing factor activity, transesterification mechanism*	mitochondrial matrix	S000002602	0	0	0	0	0	0	2.19829	0	3.29815	0	3.4002	0	3.20821	0
YIL074C	SER33	1410	serine family amino acid biosynthesis	phosphoglycerate dehydrogenase activity	cytoplasm	S000001336	0	7.96178	2.44798	1.6176	0	0	0	0	0	0	0	0	0	0
YJL109C	UTP10	5310	processing of 20S pre-rRNA	snoRNA binding	mitochondrion*	S000003645	0	0	0	0	0	0	0	2.06228	9.89446	0	0	0	0	0
YHR196W	UTP9	1728	processing of 20S pre-rRNA	snoRNA binding	nucleus*	S000001239	0	0	0	0	0	0	0	2.06228	9.89446	0	0	0	0	0
YDR141C	DOP1	5097	cellular morphogenesis	molecular function unknown	cytoplasm*	S000002548	0	11.9427	0	0	0	0	0	0	0	0	0	0	0	0
YGL092W	NUP145	3954	mRNA export from nucleus*	structural molecule activity	nuclear pore	S000003060	0	11.9427	0	0	0	0	0	0	0	0	0	0	0	0
YMR128W	ECM16	3804	processing of 20S pre-rRNA*	RNA helicase activity	mitochondrion*	S000004735	0	11.9427	0	0	0	0	0	0	0	0	0	0	0	0
YHL039W		1758	biological process unknown	molecular function unknown	cytoplasm	S000001031	0	0	0	0	7.14796	4.5683	0	0	0	0	0	0	0	0
YNL308C	KRI1	1776	ribosome biogenesis	molecular function unknown	nucleolus	S000005252	0	0	0	8.088	3.57398	0	0	0	0	0	0	0	0	0
YPR189W	SKI3	4299	mRNA catabolism*	translation repressor activity	cytoplasm*	S000006393	0	0	0	0	0	0	0	8.24912	3.29815	0	0	0	0	0
YMR131C	RRB1	1536	ribosome biogenesis	molecular function unknown	nucleolus	S000004738	0	7.96178	0	0	3.57398	0	0	0	0	0	0	0	0	0
YPR108W	RPN7	1290	ubiquitin-dependent protein catabolism	structural molecule activity	proteasome regulatory particle, lid subcomplex (sensu Eukaryota)	S000006312	0	0	0	9.7056	1.78699	0	0	0	0	0	0	0	0	0
YPR191W	QCR2	1107	aerobic respiration*	ubiquinol-cytochrome-c reductase activity	mitochondrion*	S000006395	0	3.98089	7.34394	0	0	0	0	0	0	0	0	0	0	0
YDR368W	YPR1	939	arabinose catabolism*	oxidoreductase activity*	cytoplasm*	S000002776	0	3.98089	2.44798	4.8528	0	0	0	0	0	0	0	0	0	0
YBR142W	MAK5	2322	rRNA processing*	ATP-dependent RNA helicase activity	nucleolus	S000000346	0	0	0	0	0	6.85244	4.39657	0	0	0	0	0	0	0
YNL010W		726	biological process unknown	molecular function unknown	cytoplasm*	S000004955	0	0	2.44798	6.4704	0	2.28415	0	0	0	0	0	0	0	0
YHR143W-A	RPC10	213	transcription from RNA polymerase II promoter*	DNA-directed RNA polymerase activity	DNA-directed RNA polymerase III complex*	S000001185	0	7.96178	0	3.2352	0	0	0	0	0	0	0	0	0	0
YOR099W	KTR1	1182	protein amino acid O-linked glycosylation*	alpha-1,2-mannosyltransferase activity	Golgi apparatus	S000005625	0	0	0	0	0	0	4.39657	0	0	0	6.80041	0	0	0
YCR093W	CDC39	6327	regulation of transcription from RNA polymerase II promoter*	3'-5'-exoribonuclease activity	cytoplasm*	S000000689	0	0	0	0	0	4.5683	6.59486	0	0	0	0	0	0	0
YLR276C	DBP9	1785	35S primary transcript processing*	ATP-dependent RNA helicase activity	nucleolus	S000004266	0	0	0	0	0	0	10.9914	0	0	0	0	0	0	0
YPL146C	NOP53	1368	processing of 27S pre-rRNA*	rRNA binding	nucleus*	S000006067	0	0	0	0	0	0	10.9914	0	0	0	0	0	0	0
YGR054W		1929	translational initiation	translation initiation factor activity	cytosolic small ribosomal subunit (sensu Eukaryota)*	S000003286	0	0	0	0	0	0	0	4.12456	0	0	0	0	0	6.80504
YDR148C	KGD2	1392	tricarboxylic acid cycle*	dihydrolipoyllysine-residue succinyltransferase activity	mitochondrial matrix*	S000002555	0	0	0	0	1.78699	6.85244	2.19829	0	0	0	0	0	0	0
YER007C-A	TMA20	649	ribosome biogenesis	RNA binding	cytoplasm	S000002957	0	0	0	0	0	0	6.59486	4.12456	0	0	0	0	0	0
YLR179C		606	biological process unknown	molecular function unknown	cytoplasm*	S000004169	0	0	2.44798	6.4704	1.78699	0	0	0	0	0	0	0	0	0
YBR106W	PHO88	567	telomere maintenance*	phosphate transporter activity	mitochondrion*	S000000310	0	0	0	0	0	0	4.39657	0	0	0	0	6.10874	0	0
YOR123C	LEO1	1395	telomere maintenance*	RNA polymerase II transcription elongation factor activity	nucleus*	S000005649	0	3.98089	4.89596	1.6176	0	0	0	0	0	0	0	0	0	0
YBR286W	APE3	1614	telomere maintenance*	aminopeptidase activity	vacuole (sensu Fungi)	S000000490	0	0	0	6.4704	1.78699	0	2.19829	0	0	0	0	0	0	0
YGR169C-A		279	biological process unknown	molecular function unknown	cellular component unknown	S000028521	0	0	0	0	0	0	2.19829	8.24912	0	0	0	0	0	0
YGR250C		2346	biological process unknown	RNA binding	cytoplasm	S000003482	0	0	0	0	3.57398	0	0	0	0	0	0	0	0	6.80504
YLR024C	UBR2	5619	protein monoubiquitination*	ubiquitin-protein ligase activity	cytoplasm	S000004014	0	0	0	0	0	4.5683	0	0	0	5.79039	0	0	0	0
YKR048C	NAP1	1254	budding cell bud growth*	protein binding	cytoplasm*	S000001756	6.20732	0	2.44798	1.6176	0	0	0	0	0	0	0	0	0	0
YNL244C	SUI1	327	translational initiation	translation initiation factor activity	multi-eIF complex	S000005188	0	0	4.89596	0	5.36097	0	0	0	0	0	0	0	0	0
YDR211W	GCD6	2139	translational initiation	translation initiation factor activity*	ribosome*	S000002619	0	0	0	4.8528	5.36097	0	0	0	0	0	0	0	0	0
YJR069C	HAM1	594	DNA repair	molecular function unknown	cytoplasm*	S000003830	0	0	0	8.088	1.78699	0	0	0	0	0	0	0	0	0
YER012W	PRE1	597	response to stress*	endopeptidase activity	nucleus*	S000000814	0	0	0	8.088	1.78699	0	0	0	0	0	0	0	0	0
YNL141W	AAH1	1044	adenine catabolism	adenine deaminase activity	cytoplasm*	S000005085	0	0	4.89596	4.8528	0	0	0	0	0	0	0	0	0	0
YHR019C	DED81	1665	asparaginyl-tRNA aminoacylation	ATP binding*	cytoplasm	S000001061	0	0	4.89596	4.8528	0	0	0	0	0	0	0	0	0	0
YMR074C		438	biological process unknown	molecular function unknown	cytoplasm*	S000004678	0	0	4.89596	4.8528	0	0	0	0	0	0	0	0	0	0
YNL287W	SEC21	2808	ER to Golgi vesicle-mediated transport*	molecular function unknown	COPI vesicle coat	S000005231	0	0	4.89596	4.8528	0	0	0	0	0	0	0	0	0	0
YAL062W	GDH3	1374	glutamate biosynthesis	glutamate dehydrogenase activity	nucleus*	S000000058	0	0	4.89596	4.8528	0	0	0	0	0	0	0	0	0	0
YMR226C	TMA29	804	metabolism	oxidoreductase activity, acting on the aldehyde or oxo group of donors, NAD or NADP as acceptor	cytoplasm*	S000004839	0	0	0	9.7056	0	0	0	0	0	0	0	0	0	0
YJL001W	PRE3	764	response to stress*	endopeptidase activity	proteasome core complex, beta-subunit complex (sensu Eukaryota)	S000003538	0	0	0	9.7056	0	0	0	0	0	0	0	0	0	0
YNL088W	TOP2	4287	meiotic recombination*	DNA topoisomerase (ATP-hydrolyzing) activity	nucleus*	S000005032	0	0	0	0	0	0	0	0	0	0	0	0	9.62464	0
YFL022C	FRS2	1512	phenylalanyl-tRNA aminoacylation	phenylalanine-tRNA ligase activity	cytoplasm*	S000001872	0	0	4.89596	0	0	4.5683	0	0	0	0	0	0	0	0
YDR388W	RVS167	1449	endocytosis*	cytoskeletal protein binding	actin cortical patch	S000002796	0	0	0	4.8528	0	4.5683	0	0	0	0	0	0	0	0
YDL022W	GPD1	1176	intracellular accumulation of glycerol	glycerol-3-phosphate dehydrogenase (NAD+) activity	cytosol*	S000002180	0	0	0	4.8528	0	2.28415	2.19829	0	0	0	0	0	0	0
YER055C	HIS1	894	histidine biosynthesis	ATP phosphoribosyltransferase activity	intracellular	S000000857	0	0	2.44798	3.2352	3.57398	0	0	0	0	0	0	0	0	0
YNL093W	YPT53	663	endocytosis*	GTPase activity	late endosome	S000005037	0	0	0	0	0	0	0	0	0	0	0	9.1631	0	0
YLR216C	CPR6	1116	protein folding	unfolded protein binding*	cytoplasm	S000004206	0	0	2.44798	4.8528	1.78699	0	0	0	0	0	0	0	0	0
YNL220W	ADE12	1302	telomere maintenance*	adenylosuccinate synthase activity	cytoplasm	S000005164	0	0	2.44798	4.8528	1.78699	0	0	0	0	0	0	0	0	0
YLR387C	REH1	1299	biological process unknown*	molecular function unknown	cytoplasm	S000004379	0	0	0	0	0	6.85244	2.19829	0	0	0	0	0	0	0
YHR021C	RPS27B	799	telomere maintenance*	structural constituent of ribosome	cytosolic small ribosomal subunit (sensu Eukaryota)	S000001063	0	0	0	0	0	0	0	0	0	5.79039	0	0	3.20821	0
YKL082C	RRP14	1305	establishment of cell polarity (sensu Fungi)*	molecular function unknown	nucleolus	S000001565	0	0	0	0	0	4.5683	4.39657	0	0	0	0	0	0	0
YLR196W	PWP1	1731	rRNA processing	molecular function unknown	cytoplasm*	S000004186	0	0	0	0	0	4.5683	4.39657	0	0	0	0	0	0	0
YKL143W	LTV1	1392	response to osmotic stress*	molecular function unknown	cytoplasm*	S000001626	0	0	0	0	8.93495	0	0	0	0	0	0	0	0	0
YJR148W	BAT2	1131	branched chain family amino acid biosynthesis*	branched-chain-amino-acid transaminase activity	cytoplasm*	S000003909	0	0	2.44798	6.4704	0	0	0	0	0	0	0	0	0	0
YOR252W	TMA16	537	biological process unknown	molecular function unknown	nucleus	S000005778	0	0	0	0	0	2.28415	6.59486	0	0	0	0	0	0	0
YLR074C	BUD20	501	bud site selection	molecular function unknown	nucleus	S000004064	0	0	0	0	0	0	8.79314	0	0	0	0	0	0	0
YAL025C	MAK16	921	ribosomal large subunit biogenesis	molecular function unknown	nucleolus	S000000023	0	0	0	0	0	0	8.79314	0	0	0	0	0	0	0
YPL211W	NIP7	546	rRNA processing*	molecular function unknown	nucleolus*	S000006132	0	0	0	0	0	0	8.79314	0	0	0	0	0	0	0
YKL085W	MDH1	1005	tricarboxylic acid cycle*	L-malate dehydrogenase activity	mitochondrial matrix	S000001568	0	0	0	6.4704	0	2.28415	0	0	0	0	0	0	0	0
YDR264C	AKR1	2295	endocytosis*	protein-cysteine S-palmitoleyltransferase activity	membrane	S000002672	0	0	0	0	0	0	0	0	0	8.68558	0	0	0	0
YJL076W	NET1	3570	regulation of exit from mitosis*	rDNA binding	nucleolus*	S000003612	0	0	0	0	0	0	0	0	0	8.68558	0	0	0	0
YLL061W	MMP1	1752	S-methylmethionine transport	S-methylmethionine transporter activity	plasma membrane	S000003984	0	0	0	0	0	0	0	0	0	8.68558	0	0	0	0
YJL183W	MNN11	1269	protein amino acid glycosylation	alpha-1,6-mannosyltransferase activity	alpha-1,6-mannosyltransferase complex	S000003719	0	0	0	0	0	0	0	2.06228	6.59631	0	0	0	0	0
YOR109W	INP53	3324	cell wall organization and biogenesis*	inositol-polyphosphate 5-phosphatase activity	membrane fraction*	S000005635	0	0	0	0	1.78699	4.5683	2.19829	0	0	0	0	0	0	0
YGR187C	HGH1	1185	biological process unknown	molecular function unknown	cytoplasm	S000003419	0	0	0	4.8528	3.57398	0	0	0	0	0	0	0	0	0
YPR062W	FCY1	477	pyrimidine salvage*	cytosine deaminase activity	cytoplasm*	S000006266	0	0	4.89596	1.6176	1.78699	0	0	0	0	0	0	0	0	0
YOR214C		711	biological process unknown	molecular function unknown	cell wall (sensu Fungi)	S000005740	0	0	0	0	0	0	0	8.24912	0	0	0	0	0	0
YFR032C-A	RPL29	180	translation	structural constituent of ribosome	cytoplasm*	S000006437	0	0	0	0	0	0	0	8.24912	0	0	0	0	0	0
YBR092C	PHO3	1404	phosphate metabolism*	acid phosphatase activity	periplasmic space (sensu Fungi)	S000000296	0	0	4.89596	3.2352	0	0	0	0	0	0	0	0	0	0
YOR127W	RGA1	3024	pseudohyphal growth*	signal transducer activity*	intracellular	S000005653	0	0	4.89596	3.2352	0	0	0	0	0	0	0	0	0	0
YDR362C	TFC6	2019	transcription initiation from RNA polymerase III promoter	RNA polymerase III transcription factor activity	transcription factor TFIIIC complex	S000002770	0	0	4.89596	3.2352	0	0	0	0	0	0	0	0	0	0
YPR145W	ASN1	1719	asparagine biosynthesis	asparagine synthase (glutamine-hydrolyzing) activity	cytoplasm	S000006349	0	0	0	8.088	0	0	0	0	0	0	0	0	0	0
YLR060W	FRS1	1788	phenylalanyl-tRNA aminoacylation	phenylalanine-tRNA ligase activity	cytoplasm*	S000004050	0	0	0	8.088	0	0	0	0	0	0	0	0	0	0
YNL243W	SLA2	2907	telomere maintenance*	protein binding, bridging	actin cortical patch*	S000005187	0	0	0	8.088	0	0	0	0	0	0	0	0	0	0
YMR054W	STV1	2673	vacuolar acidification	hydrogen-transporting ATPase activity, rotational mechanism	Golgi apparatus*	S000004658	0	0	0	0	0	0	2.19829	0	0	5.79039	0	0	0	0
YJR065C	ARP3	1350	actin filament organization*	structural constituent of cytoskeleton*	Arp2/3 protein complex	S000003826	0	7.96178	0	0	0	0	0	0	0	0	0	0	0	0
YLR319C	BUD6	2367	actin filament organization*	cytoskeletal regulatory protein binding	actin cap*	S000004311	0	7.96178	0	0	0	0	0	0	0	0	0	0	0	0
YHR161C	YAP1801	1914	endocytosis	clathrin binding	actin cortical patch	S000001204	0	7.96178	0	0	0	0	0	0	0	0	0	0	0	0
YKL203C	TOR2	7425	endocytosis*	protein binding*	mitochondrion*	S000001686	0	7.96178	0	0	0	0	0	0	0	0	0	0	0	0
YJL034W	KAR2	2049	ER-associated protein catabolism*	ATPase activity*	endoplasmic reticulum	S000003571	0	7.96178	0	0	0	0	0	0	0	0	0	0	0	0
YMR113W	FOL3	1284	folic acid and derivative biosynthesis	dihydrofolate synthase activity	cytoplasm	S000004719	0	7.96178	0	0	0	0	0	0	0	0	0	0	0	0
YNL116W	DMA2	1569	mitotic spindle checkpoint*	molecular function unknown	cytoplasm	S000005060	0	7.96178	0	0	0	0	0	0	0	0	0	0	0	0
YDR283C	GCN2	4980	protein amino acid phosphorylation*	protein kinase activity*	cytosolic ribosome (sensu Eukaryota)	S000002691	0	7.96178	0	0	0	0	0	0	0	0	0	0	0	0
YOL128C	YGK3	1128	protein amino acid phosphorylation*	glycogen synthase kinase 3 activity	cellular component unknown	S000005488	0	7.96178	0	0	0	0	0	0	0	0	0	0	0	0
YMR261C	TPS3	3165	response to stress*	enzyme regulator activity*	alpha,alpha-trehalose-phosphate synthase complex (UDP-forming)	S000004874	0	7.96178	0	0	0	0	0	0	0	0	0	0	0	0
YGL003C	CDH1	1701	telomere maintenance*	enzyme activator activity	cytoplasm*	S000002971	0	7.96178	0	0	0	0	0	0	0	0	0	0	0	0
YOR151C	RPB2	3675	transcription from RNA polymerase II promoter	DNA-directed RNA polymerase activity	DNA-directed RNA polymerase II, core complex	S000005677	0	7.96178	0	0	0	0	0	0	0	0	0	0	0	0
YMR015C	ERG5	1617	ergosterol biosynthesis	C-22 sterol desaturase activity	endoplasmic reticulum	S000004617	0	0	4.89596	0	0	0	0	0	0	0	0	3.05437	0	0
YER042W	MXR1	555	response to oxidative stress	protein-methionine-S-oxide reductase activity	cytoplasm*	S000000844	6.20732	0	0	1.6176	0	0	0	0	0	0	0	0	0	0
YDR168W	CDC37	1521	signal transduction*	unfolded protein binding	cytoplasm	S000002575	6.20732	0	0	1.6176	0	0	0	0	0	0	0	0	0	0
YGL129C	RSM23	1467	translation	structural constituent of ribosome	mitochondrial small ribosomal subunit	S000003097	0	0	2.44798	0	5.36097	0	0	0	0	0	0	0	0	0
YEL046C	GLY1	1164	threonine catabolism*	threonine aldolase activity	cytosol	S000000772	0	0	0	3.2352	0	4.5683	0	0	0	0	0	0	0	0
YPL204W	HRR25	1485	DNA repair*	casein kinase activity	nucleus*	S000006125	0	0	0	0	5.36097	2.28415	0	0	0	0	0	0	0	0
YLR305C	STT4	5703	actin cytoskeleton organization and biogenesis*	1-phosphatidylinositol 4-kinase activity	mitochondrion*	S000004296	0	0	7.34394	0	0	0	0	0	0	0	0	0	0	0
YMR019W	STB4	2850	biological process unknown	DNA binding	nucleus	S000004621	0	0	7.34394	0	0	0	0	0	0	0	0	0	0	0
YGR144W	THI4	981	mitochondrial genome maintenance*	molecular function unknown	mitochondrion*	S000003376	0	0	7.34394	0	0	0	0	0	0	0	0	0	0	0
YIL002W-A		210	biological process unknown	molecular function unknown	cellular component unknown	S000028835	0	0	0	3.2352	1.78699	2.28415	0	0	0	0	0	0	0	0
YOR136W	IDH2	1110	tricarboxylic acid cycle*	isocitrate dehydrogenase (NAD+) activity	mitochondrion*	S000005662	0	0	2.44798	4.8528	0	0	0	0	0	0	0	0	0	0
YDR301W	CFT1	4074	mRNA polyadenylylation*	RNA binding	mitochondrion*	S000002709	0	0	0	0	7.14796	0	0	0	0	0	0	0	0	0
YBR081C	SPT7	3999	protein complex assembly*	structural molecule activity	mitochondrion*	S000000285	0	0	0	0	7.14796	0	0	0	0	0	0	0	0	0
YDR457W	TOM1	9807	regulation of cell size*	ubiquitin-protein ligase activity	nucleus*	S000002865	0	0	0	0	7.14796	0	0	0	0	0	0	0	0	0
YFL047W	RGD2	2145	small GTPase mediated signal transduction	Rho GTPase activator activity	cytoplasm*	S000001847	0	0	0	0	7.14796	0	0	0	0	0	0	0	0	0
YDR510W	SMT3	306	protein sumoylation	protein tag	nucleus*	S000002918	0	0	0	4.8528	0	2.28415	0	0	0	0	0	0	0	0
YNL138W	SRV2	1581	pseudohyphal growth*	cytoskeletal protein binding*	actin cortical patch	S000005082	0	0	0	1.6176	0	0	2.19829	0	3.29815	0	0	0	0	0
YNL192W	CHS1	3396	cytokinesis, completion of separation*	chitin synthase activity	plasma membrane*	S000005136	0	0	0	0	0	6.85244	0	0	0	0	0	0	0	0
YML075C	HMG1	3165	ergosterol biosynthesis	hydroxymethylglutaryl-CoA reductase (NADPH) activity	endoplasmic reticulum membrane*	S000004540	0	0	0	0	0	6.85244	0	0	0	0	0	0	0	0
YLL036C	PRP19	1512	nuclear mRNA splicing, via spliceosome*	RNA splicing factor activity, transesterification mechanism	cytoplasm*	S000003959	0	0	0	0	0	6.85244	0	0	0	0	0	0	0	0
YML001W	YPT7	627	telomere maintenance*	GTPase activity	mitochondrial outer membrane*	S000004460	0	0	0	0	0	6.85244	0	0	0	0	0	0	0	0
YMR027W		1413	biological process unknown	molecular function unknown	cytoplasm*	S000004629	0	0	0	3.2352	3.57398	0	0	0	0	0	0	0	0	0
YOR209C	NPT1	1290	chromatin silencing at telomere*	nicotinate phosphoribosyltransferase activity	nucleus	S000005735	0	0	0	3.2352	3.57398	0	0	0	0	0	0	0	0	0
YMR072W	ABF2	552	mitochondrial genome maintenance*	DNA binding*	mitochondrial nucleoid*	S000004676	0	0	0	3.2352	3.57398	0	0	0	0	0	0	0	0	0
YLR450W	HMG2	3138	ergosterol biosynthesis	hydroxymethylglutaryl-CoA reductase (NADPH) activity	endoplasmic reticulum membrane*	S000004442	0	0	0	0	0	0	0	0	0	0	0	0	0	6.80504
YFL024C	EPL1	2499	regulation of transcription from RNA polymerase II promoter*	histone acetyltransferase activity	histone acetyltransferase complex*	S000001870	0	0	0	0	0	0	0	0	0	0	0	0	0	6.80504
YBR283C	SSH1	1473	telomere maintenance*	protein transporter activity	endoplasmic reticulum membrane*	S000000487	0	0	0	0	0	0	0	0	0	0	0	0	0	6.80504
YKL039W	PTM1	1572	biological process unknown	molecular function unknown	cellular component unknown	S000001522	0	0	0	0	0	0	0	0	0	0	6.80041	0	0	0
YBR289W	SNF5	2718	chromatin remodeling*	general RNA polymerase II transcription factor activity	SWI/SNF complex*	S000000493	0	0	0	0	0	0	0	0	0	0	6.80041	0	0	0
YGL207W	SPT16	3108	chromatin remodeling*	RNA polymerase II transcription elongation factor activity*	nuclear chromatin*	S000003175	0	0	0	0	0	0	0	0	0	0	6.80041	0	0	0
YOL060C	MAM3	2121	mitochondrion organization and biogenesis*	molecular function unknown	vacuolar membrane (sensu Fungi)	S000005421	0	0	0	0	0	0	0	0	0	0	6.80041	0	0	0
YKR014C	YPT52	705	endocytosis*	GTPase activity	late endosome	S000001722	0	0	0	1.6176	0	2.28415	0	0	0	2.89519	0	0	0	0
YOR142W	LSC1	990	tricarboxylic acid cycle*	succinate-CoA ligase (ADP-forming) activity	mitochondrion*	S000005668	0	0	4.89596	0	1.78699	0	0	0	0	0	0	0	0	0
YEL055C	POL5	3069	rRNA transcription	DNA-directed DNA polymerase activity	nucleolus	S000000781	0	0	0	0	0	2.28415	4.39657	0	0	0	0	0	0	0
YLR028C	ADE16	1776	aerobic respiration*	IMP cyclohydrolase activity*	cytosol	S000004018	0	0	0	4.8528	1.78699	0	0	0	0	0	0	0	0	0
YLR291C	GCD7	1146	translational initiation	translation initiation factor activity*	mitochondrion*	S000004282	0	0	0	4.8528	1.78699	0	0	0	0	0	0	0	0	0
YPL253C	VIK1	1944	mitotic sister chromatid cohesion*	microtubule motor activity	spindle pole body*	S000006174	0	0	0	0	0	4.5683	0	2.06228	0	0	0	0	0	0
YOR164C		939	biological process unknown	molecular function unknown	cytoplasm	S000005690	0	0	0	0	0	0	0	0	6.59631	0	0	0	0	0
YGR128C	UTP8	2142	processing of 20S pre-rRNA	snoRNA binding	small nucleolar ribonucleoprotein complex	S000003360	0	0	0	0	0	0	0	0	6.59631	0	0	0	0	0
YLR083C	EMP70	2004	transport	transporter activity	membrane fraction*	S000004073	0	0	0	0	0	0	0	0	6.59631	0	0	0	0	0
YNL087W	TCB2	3537	biological process unknown	molecular function unknown	bud	S000005031	0	0	0	0	0	0	6.59486	0	0	0	0	0	0	0
YOR093C		4947	biological process unknown	molecular function unknown	cellular component unknown	S000005619	0	0	0	0	0	0	6.59486	0	0	0	0	0	0	0
YGL120C	PRP43	2304	U2-type spliceosome disassembly	RNA splicing factor activity, transesterification mechanism*	mitochondrion*	S000003088	0	0	0	0	0	0	6.59486	0	0	0	0	0	0	0
YDL058W	USO1	5373	ER to Golgi vesicle-mediated transport*	molecular function unknown	soluble fraction	S000002216	0	0	2.44798	0	0	0	0	4.12456	0	0	0	0	0	0
YDR363W-A	SEM1	270	telomere maintenance*	molecular function unknown	nucleus*	S000007235	0	0	4.89596	1.6176	0	0	0	0	0	0	0	0	0	0
YGL157W		1044	biological process unknown	oxidoreductase activity*	cytoplasm*	S000003125	0	0	0	6.4704	0	0	0	0	0	0	0	0	0	0
YPR097W		3222	biological process unknown	molecular function unknown	mitochondrion	S000006301	0	0	0	6.4704	0	0	0	0	0	0	0	0	0	0
YPL016W	SWI1	3945	chromatin remodeling	general RNA polymerase II transcription factor activity	SWI/SNF complex*	S000005937	0	0	0	6.4704	0	0	0	0	0	0	0	0	0	0
YPL218W	SAR1	712	ER to Golgi vesicle-mediated transport	GTPase activity	COPII vesicle coat	S000006139	0	0	0	6.4704	0	0	0	0	0	0	0	0	0	0
YIL109C	SEC24	2781	ER to Golgi vesicle-mediated transport*	protein binding	COPII vesicle coat	S000001371	0	0	0	6.4704	0	0	0	0	0	0	0	0	0	0
YFR053C	HXK1	1458	glucose metabolism*	hexokinase activity	cytosol	S000001949	0	0	0	6.4704	0	0	0	0	0	0	0	0	0	0
YBR101C	FES1	873	protein biosynthesis	adenyl-nucleotide exchange factor activity	cytosol*	S000000305	0	0	0	6.4704	0	0	0	0	0	0	0	0	0	0
YOL057W		2136	proteolysis	metalloendopeptidase activity	cytoplasm*	S000005418	0	0	0	6.4704	0	0	0	0	0	0	0	0	0	0
YPR103W	PRE2	864	ubiquitin-dependent protein catabolism	endopeptidase activity	proteasome core complex, beta-subunit complex (sensu Eukaryota)	S000006307	0	0	0	6.4704	0	0	0	0	0	0	0	0	0	0
YGR211W	ZPR1	1461	regulation of progression through cell cycle*	protein binding	cytoplasm*	S000003443	0	3.98089	2.44798	0	0	0	0	0	0	0	0	0	0	0
YMR156C	TPP1	717	DNA repair	polynucleotide 3'-phosphatase activity	cellular component unknown	S000004765	0	0	0	0	0	0	0	0	0	0	0	0	6.41643	0
YGL197W	MDS3	4464	negative regulation of sporulation	molecular function unknown	cytoplasm*	S000003165	0	0	0	0	0	0	0	0	0	0	0	0	6.41643	0
YDR464W	SPP41	4308	negative regulation of transcription from RNA polymerase II promoter	molecular function unknown	nucleus	S000002872	0	0	0	0	0	0	0	0	0	0	0	0	6.41643	0
YHL004W	MRP4	1185	translation	structural constituent of ribosome*	mitochondrial small ribosomal subunit	S000000996	0	0	0	0	1.78699	4.5683	0	0	0	0	0	0	0	0
YLR351C	NIT3	876	biological process unknown	hydrolase activity, acting on carbon-nitrogen (but not peptide) bonds	cytoplasm*	S000004343	6.20732	0	0	0	0	0	0	0	0	0	0	0	0	0
YBR159W	IFA38	1044	fatty acid elongation	ketoreductase activity	endoplasmic reticulum*	S000000363	6.20732	0	0	0	0	0	0	0	0	0	0	0	0	0
YML058W	SML1	315	mitochondrion organization and biogenesis*	enzyme inhibitor activity	cytoplasm*	S000004523	6.20732	0	0	0	0	0	0	0	0	0	0	0	0	0
YDR488C	PAC11	1602	nuclear migration, microtubule-mediated*	microtubule motor activity*	cytoplasmic microtubule*	S000002896	6.20732	0	0	0	0	0	0	0	0	0	0	0	0	0
YKL191W	DPH2	1605	peptidyl-diphthamide biosynthesis from peptidyl-histidine	molecular function unknown	cytoplasm	S000001674	6.20732	0	0	0	0	0	0	0	0	0	0	0	0	0
YPL161C	BEM4	1902	telomere maintenance*	molecular function unknown	cytoplasm*	S000006082	6.20732	0	0	0	0	0	0	0	0	0	0	0	0	0
YDR308C	SRB7	423	transcription from RNA polymerase II promoter	RNA polymerase II transcription mediator activity	mediator complex	S000002716	6.20732	0	0	0	0	0	0	0	0	0	0	0	0	0
YDR117C	TMA64	1698	biological process unknown	RNA binding	cellular component unknown	S000002524	0	0	0	0	0	0	0	0	0	0	0	6.10874	0	0
YBR076W	ECM8	1020	cell wall organization and biogenesis	molecular function unknown	cellular component unknown	S000000280	0	0	0	0	0	0	0	0	0	0	0	6.10874	0	0
YOR266W	PNT1	1272	inner mitochondrial membrane organization and biogenesis	molecular function unknown	mitochondrial inner membrane	S000005792	0	0	0	0	0	0	0	0	0	0	0	6.10874	0	0
YGR133W	PEX4	552	peroxisome organization and biogenesis*	ubiquitin conjugating enzyme activity	peroxisome	S000003365	0	0	0	0	0	0	0	0	0	0	0	6.10874	0	0
YHR040W	BCD1	1101	snoRNA metabolism	nucleic acid binding	cytoplasm*	S000001082	0	0	0	0	0	0	0	0	0	0	0	6.10874	0	0
YHR042W	NCP1	2076	ergosterol biosynthesis*	electron carrier activity	mitochondrion*	S000001084	0	0	0	0	0	0	0	0	0	2.89519	0	0	3.20821	0
YJL033W	HCA4	2313	35S primary transcript processing	ATP-dependent RNA helicase activity	nucleolus	S000003570	0	0	0	0	0	0	0	0	0	5.79039	0	0	0	0
YGL150C	INO80	4470	DNA repair*	ATPase activity*	INO80 complex	S000003118	0	0	0	0	0	0	0	0	0	5.79039	0	0	0	0
YGL167C	PMR1	2853	secretory pathway*	calcium-transporting ATPase activity*	Golgi apparatus	S000003135	0	0	0	0	0	0	0	0	0	5.79039	0	0	0	0
YOR061W	CKA2	1020	protein amino acid phosphorylation*	protein kinase CK2 activity	protein kinase CK2 complex	S000005587	0	0	0	0	3.57398	0	2.19829	0	0	0	0	0	0	0
YGR074W	SMD1	441	nuclear mRNA splicing, via spliceosome	RNA splicing factor activity, transesterification mechanism*	U4/U6 x U5 tri-snRNP complex*	S000003306	0	0	0	0	0	0	2.19829	0	3.29815	0	0	0	0	0
YFR051C	RET2	1641	ER to Golgi vesicle-mediated transport*	protein binding	COPI vesicle coat	S000001947	0	0	0	0	5.36097	0	0	0	0	0	0	0	0	0
YOR056C	NOB1	1380	processing of 20S pre-rRNA*	protein binding*	nucleus*	S000005582	0	0	0	0	5.36097	0	0	0	0	0	0	0	0	0
YOR119C	RIO1	1455	processing of 20S pre-rRNA*	protein kinase activity	cytoplasm*	S000005645	0	0	0	0	5.36097	0	0	0	0	0	0	0	0	0
YPL082C	MOT1	5604	regulation of transcription from RNA polymerase II promoter*	ATPase activity	mitochondrion*	S000006003	0	0	0	0	5.36097	0	0	0	0	0	0	0	0	0
YIL127C		621	biological process unknown	molecular function unknown	nucleolus	S000001389	0	0	0	0	0	0	0	2.06228	3.29815	0	0	0	0	0
YNL290W	RFC3	1023	mismatch repair*	ATPase activity*	nucleus*	S000005234	0	0	0	0	0	0	2.19829	0	0	0	0	3.05437	0	0
YLR301W		735	cotranslational protein targeting to membrane	molecular function unknown	endoplasmic reticulum membrane	S000004292	0	0	0	1.6176	3.57398	0	0	0	0	0	0	0	0	0
YJR109C	CPA2	3357	arginine biosynthesis	carbamoyl-phosphate synthase (glutamine-hydrolyzing) activity	carbamoyl-phosphate synthase complex	S000003870	0	0	0	3.2352	1.78699	0	0	0	0	0	0	0	0	0
YCR002C	CDC10	969	cell wall organization and biogenesis*	GTPase activity*	septin ring (sensu Saccharomyces)	S000000595	0	0	0	3.2352	1.78699	0	0	0	0	0	0	0	0	0
YHR107C	CDC12	1224	cell wall organization and biogenesis*	GTPase activity*	cytoplasm*	S000001149	0	0	0	3.2352	1.78699	0	0	0	0	0	0	0	0	0
YNL201C	PSY2	2577	biological process unknown	molecular function unknown	nucleus	S000005145	0	0	4.89596	0	0	0	0	0	0	0	0	0	0	0
YLR187W	SKG3	3081	biological process unknown	molecular function unknown	cytoplasm*	S000004177	0	0	4.89596	0	0	0	0	0	0	0	0	0	0	0
YMR086W		2883	biological process unknown	molecular function unknown	cytoplasm	S000004692	0	0	4.89596	0	0	0	0	0	0	0	0	0	0	0
YOR285W		420	biological process unknown	molecular function unknown	mitochondrion*	S000005811	0	0	4.89596	0	0	0	0	0	0	0	0	0	0	0
YPL129W	TAF14	840	chromatin remodeling*	general RNA polymerase II transcription factor activity	mediator complex*	S000006050	0	0	4.89596	0	0	0	0	0	0	0	0	0	0	0
YAL019W	FUN30	3396	chromosome organization and biogenesis (sensu Eukaryota)	molecular function unknown	nucleus*	S000000017	0	0	4.89596	0	0	0	0	0	0	0	0	0	0	0
YGR167W	CLC1	702	endocytosis*	structural molecule activity	clathrin vesicle coat	S000003399	0	0	4.89596	0	0	0	0	0	0	0	0	0	0	0
YDR158W	HOM2	1098	methionine metabolism*	aspartate-semialdehyde dehydrogenase activity	cytoplasm*	S000002565	0	0	4.89596	0	0	0	0	0	0	0	0	0	0	0
YHR031C	RRM3	2172	mitochondrial genome maintenance*	DNA helicase activity*	nuclear telomeric heterochromatin	S000001073	0	0	4.89596	0	0	0	0	0	0	0	0	0	0	0
YPL022W	RAD1	3303	mitotic recombination*	DNA binding*	nucleus*	S000005943	0	0	4.89596	0	0	0	0	0	0	0	0	0	0	0
YDR240C	SNU56	1479	nuclear mRNA splicing, via spliceosome	mRNA binding	snRNP U1*	S000002648	0	0	4.89596	0	0	0	0	0	0	0	0	0	0	0
YDR378C	LSM6	261	nuclear mRNA splicing, via spliceosome*	RNA binding*	nucleolus*	S000002786	0	0	4.89596	0	0	0	0	0	0	0	0	0	0	0
YHR063C	PAN5	1140	pantothenate biosynthesis	2-dehydropantoate 2-reductase activity	cytoplasm*	S000001105	0	0	4.89596	0	0	0	0	0	0	0	0	0	0	0
YPL075W	GCR1	3109	positive regulation of transcription from RNA polymerase II promoter*	DNA binding*	nucleus	S000005996	0	0	4.89596	0	0	0	0	0	0	0	0	0	0	0
YKL101W	HSL1	4557	protein amino acid phosphorylation*	protein kinase activity	bud neck*	S000001584	0	0	4.89596	0	0	0	0	0	0	0	0	0	0	0
YPL115C	BEM3	3387	pseudohyphal growth*	signal transducer activity*	intracellular	S000006036	0	0	4.89596	0	0	0	0	0	0	0	0	0	0	0
YDR379W	RGA2	3030	pseudohyphal growth*	signal transducer activity*	intracellular	S000002787	0	0	4.89596	0	0	0	0	0	0	0	0	0	0	0
YNL259C	ATX1	222	response to oxidative stress*	copper chaperone activity	cytosol	S000005203	0	0	4.89596	0	0	0	0	0	0	0	0	0	0	0
YCL061C	MRC1	3291	telomere maintenance*	molecular function unknown	nucleus*	S000000566	0	0	4.89596	0	0	0	0	0	0	0	0	0	0	0
YBL058W	SHP1	1272	telomere maintenance*	protein phosphatase type 1 regulator activity	cytoplasm*	S000000154	0	0	4.89596	0	0	0	0	0	0	0	0	0	0	0
YIL021W	RPB3	957	transcription from RNA polymerase II promoter	DNA-directed RNA polymerase activity	DNA-directed RNA polymerase II, core complex	S000001283	0	0	4.89596	0	0	0	0	0	0	0	0	0	0	0
YDL051W	LHP1	828	tRNA processing	RNA binding	nucleus*	S000002209	0	0	4.89596	0	0	0	0	0	0	0	0	0	0	0
YHR200W	RPN10	807	ubiquitin-dependent protein catabolism	endopeptidase activity	proteasome complex (sensu Eukaryota)*	S000001243	0	0	4.89596	0	0	0	0	0	0	0	0	0	0	0
YMR318C	ADH6	1083	aldehyde metabolism*	alcohol dehydrogenase (NADP+) activity	soluble fraction	S000004937	0	0	0	4.8528	0	0	0	0	0	0	0	0	0	0
YDR304C	CPR5	678	biological process unknown	peptidyl-prolyl cis-trans isomerase activity	cytoplasm*	S000002712	0	0	0	4.8528	0	0	0	0	0	0	0	0	0	0
YMR259C		4263	biological process unknown	molecular function unknown	cytoplasm	S000004872	0	0	0	4.8528	0	0	0	0	0	0	0	0	0	0
YBR149W	ARA1	1035	carbohydrate metabolism	aldo-keto reductase activity*	cytosol	S000000353	0	0	0	4.8528	0	0	0	0	0	0	0	0	0	0
YKL024C	URA6	615	'de novo' pyrimidine base biosynthesis*	uridine kinase activity	cytoplasm*	S000001507	0	0	0	4.8528	0	0	0	0	0	0	0	0	0	0
YOR168W	GLN4	2430	glutaminyl-tRNA aminoacylation	glutamine-tRNA ligase activity	cytoplasm	S000005694	0	0	0	4.8528	0	0	0	0	0	0	0	0	0	0
YBR248C	HIS7	1659	histidine biosynthesis*	imidazoleglycerol-phosphate synthase activity	intracellular	S000000452	0	0	0	4.8528	0	0	0	0	0	0	0	0	0	0
YNR050C	LYS9	1341	lysine biosynthesis via aminoadipic acid	saccharopine dehydrogenase (NADP+, L-glutamate-forming) activity	cytoplasm	S000005333	0	0	0	4.8528	0	0	0	0	0	0	0	0	0	0
YHR074W	QNS1	2145	NAD biosynthesis	hydrolase activity, acting on carbon-nitrogen (but not peptide) bonds, in linear amides*	cytoplasm*	S000001116	0	0	0	4.8528	0	0	0	0	0	0	0	0	0	0
YLR027C	AAT2	1257	nitrogen compound metabolism*	aspartate transaminase activity	cytoplasm*	S000004017	0	0	0	4.8528	0	0	0	0	0	0	0	0	0	0
YLR188W	MDL1	2088	oligopeptide transport	ATPase activity*	mitochondrial inner membrane	S000004178	0	0	0	4.8528	0	0	0	0	0	0	0	0	0	0
YGR134W	CAF130	3369	regulation of transcription from RNA polymerase II promoter	molecular function unknown	CCR4-NOT complex	S000003366	0	0	0	4.8528	0	0	0	0	0	0	0	0	0	0
YOR038C	HIR2	2628	regulation of transcription from RNA polymerase II promoter	transcription corepressor activity	nucleus	S000005564	0	0	0	4.8528	0	0	0	0	0	0	0	0	0	0
YML010W	SPT5	3192	regulation of transcription, DNA-dependent*	RNA polymerase II transcription elongation factor activity	nucleus*	S000004470	0	0	0	4.8528	0	0	0	0	0	0	0	0	0	0
YDR233C	RTN1	888	biological process unknown	molecular function unknown	mitochondrion*	S000002641	0	0	0	1.6176	0	0	0	0	0	0	0	0	3.20821	0
YFL042C		2025	biological process unknown	molecular function unknown	cellular component unknown	S000001852	0	0	0	0	0	4.5683	0	0	0	0	0	0	0	0
YGR210C		1236	biological process unknown	molecular function unknown	cytoplasm	S000003442	0	0	0	0	0	4.5683	0	0	0	0	0	0	0	0
YBR164C	ARL1	552	protein targeting to vacuole*	GTPase activity	Golgi apparatus*	S000000368	0	0	0	0	0	4.5683	0	0	0	0	0	0	0	0
YDL100C	GET3	1065	retrograde vesicle-mediated transport, Golgi to ER*	ATPase activity	endoplasmic reticulum*	S000002258	0	0	0	0	0	4.5683	0	0	0	0	0	0	0	0
YMR296C	LCB1	1677	sphingolipid biosynthesis	serine C-palmitoyltransferase activity	membrane fraction*	S000004911	0	0	0	0	0	4.5683	0	0	0	0	0	0	0	0
YNL177C	MRPL22	930	translation*	structural constituent of ribosome	mitochondrial large ribosomal subunit	S000005121	0	0	0	0	0	4.5683	0	0	0	0	0	0	0	0
YGL054C	ERV14	417	ER to Golgi vesicle-mediated transport*	molecular function unknown	endoplasmic reticulum membrane*	S000003022	0	0	0	0	0	2.28415	2.19829	0	0	0	0	0	0	0
YOR001W	RRP6	2202	35S primary transcript processing*	3'-5'-exoribonuclease activity	nuclear exosome (RNase complex)	S000005527	0	0	0	0	0	0	4.39657	0	0	0	0	0	0	0
YPL017C	IRC15	1500	biological process unknown	S-adenosylmethionine-dependent methyltransferase activity	cytoplasm	S000005938	0	0	0	0	0	0	4.39657	0	0	0	0	0	0	0
YBL028C		321	biological process unknown	molecular function unknown	nucleus*	S000000124	0	0	0	0	0	0	4.39657	0	0	0	0	0	0	0
YDR333C		2172	biological process unknown	molecular function unknown	cytoplasm	S000002741	0	0	0	0	0	0	4.39657	0	0	0	0	0	0	0
YGR070W	ROM1	3468	cell wall organization and biogenesis*	signal transducer activity*	intracellular	S000003302	0	0	0	0	0	0	4.39657	0	0	0	0	0	0	0
YLR135W	SLX4	2247	DNA replication*	5'-flap endonuclease activity	nucleus	S000004125	0	0	0	0	0	0	4.39657	0	0	0	0	0	0	0
YGL216W	KIP3	2418	mitotic spindle organization and biogenesis in nucleus*	microtubule motor activity	cytoplasmic microtubule*	S000003184	0	0	0	0	0	0	4.39657	0	0	0	0	0	0	0
YPL169C	MEX67	1800	mRNA export from nucleus	protein binding*	cytoplasm*	S000006090	0	0	0	0	0	0	4.39657	0	0	0	0	0	0	0
YBR029C	CDS1	1374	phosphatidylglycerol biosynthesis*	phosphatidate cytidylyltransferase activity	mitochondrion*	S000000233	0	0	0	0	0	0	4.39657	0	0	0	0	0	0	0
YML086C	ALO1	1581	response to oxidative stress	D-arabinono-1,4-lactone oxidase activity	mitochondrion*	S000004551	0	0	0	0	0	0	4.39657	0	0	0	0	0	0	0
YHR088W	RPF1	888	ribosomal large subunit assembly and maintenance*	rRNA primary transcript binding	nucleolus	S000001130	0	0	0	0	0	0	4.39657	0	0	0	0	0	0	0
YKL021C	MAK11	1407	ribosomal large subunit biogenesis	molecular function unknown	membrane fraction	S000001504	0	0	0	0	0	0	4.39657	0	0	0	0	0	0	0
YGL111W	NSA1	1392	ribosomal large subunit biogenesis	molecular function unknown	nucleus*	S000003079	0	0	0	0	0	0	4.39657	0	0	0	0	0	0	0
YDR087C	RRP1	837	rRNA processing	molecular function unknown	nucleus*	S000002494	0	0	0	0	0	0	4.39657	0	0	0	0	0	0	0
YER080W	FMP29	1884	biological process unknown	molecular function unknown	mitochondrion	S000000882	0	0	0	0	0	0	0	4.12456	0	0	0	0	0	0
YNL212W	VID27	2349	biological process unknown	molecular function unknown	cytoplasm	S000005156	0	0	0	0	0	0	0	4.12456	0	0	0	0	0	0
YDR481C	PHO8	1701	protein amino acid dephosphorylation*	alkaline phosphatase activity	vacuolar membrane (sensu Fungi)	S000002889	0	0	0	0	0	0	0	4.12456	0	0	0	0	0	0
YLR362W	STE11	2154	protein amino acid phosphorylation*	MAP kinase kinase kinase activity*	cytoplasm	S000004354	0	0	0	0	0	0	0	4.12456	0	0	0	0	0	0
YNL001W	DOM34	1161	protein biosynthesis*	molecular function unknown	cytoplasm	S000004946	0	0	0	0	0	0	0	4.12456	0	0	0	0	0	0
YBL091C	MAP2	1266	proteolysis	methionyl aminopeptidase activity	cytoplasm	S000000187	0	0	0	0	0	0	0	4.12456	0	0	0	0	0	0
YNL068C	FKH2	2589	pseudohyphal growth*	transcription factor activity	nucleus	S000005012	0	0	0	0	0	0	0	4.12456	0	0	0	0	0	0
YDR208W	MSS4	2340	sporulation (sensu Fungi)*	1-phosphatidylinositol-4-phosphate 5-kinase activity	plasma membrane	S000002616	0	0	0	0	0	0	0	4.12456	0	0	0	0	0	0
YBL024W	NCL1	2055	tRNA methylation	tRNA (cytosine-5-)-methyltransferase activity	nucleus	S000000120	0	0	0	0	0	0	0	4.12456	0	0	0	0	0	0
YDL148C	NOP14	2433	35S primary transcript processing*	snoRNA binding	mitochondrion*	S000002307	0	0	0	0	1.78699	2.28415	0	0	0	0	0	0	0	0
YDR361C	BCP1	852	biological process unknown	molecular function unknown	cytoplasm*	S000002769	0	0	0	0	1.78699	2.28415	0	0	0	0	0	0	0	0
YLR429W	CRN1	1956	actin filament organization*	protein binding, bridging*	actin cortical patch	S000004421	0	3.98089	0	0	0	0	0	0	0	0	0	0	0	0
YHR182W		2358	biological process unknown	molecular function unknown	cytoplasm	S000001225	0	3.98089	0	0	0	0	0	0	0	0	0	0	0	0
YJL208C	NUC1	990	DNA recombination*	ribonuclease activity*	mitochondrial inner membrane	S000003744	0	3.98089	0	0	0	0	0	0	0	0	0	0	0	0
YER114C	BOI2	3123	establishment of cell polarity (sensu Fungi)*	phospholipid binding	bud neck*	S000000916	0	3.98089	0	0	0	0	0	0	0	0	0	0	0	0
YMR237W	BCH1	2175	Golgi to plasma membrane transport*	molecular function unknown	clathrin-coated vesicle	S000004850	0	3.98089	0	0	0	0	0	0	0	0	0	0	0	0
YNL073W	MSK1	1731	lysyl-tRNA aminoacylation	lysine-tRNA ligase activity	mitochondrion	S000005017	0	3.98089	0	0	0	0	0	0	0	0	0	0	0	0
YNL274C		1053	metabolism	oxidoreductase activity, acting on the CH-OH group of donors, NAD or NADP as acceptor	cytoplasm*	S000005218	0	3.98089	0	0	0	0	0	0	0	0	0	0	0	0
YOR373W	NUD1	2556	microtubule nucleation	structural constituent of cytoskeleton	spindle pole body	S000005900	0	3.98089	0	0	0	0	0	0	0	0	0	0	0	0
YLR328W	NMA1	1206	NAD metabolism	nicotinamide-nucleotide adenylyltransferase activity	cytoplasm*	S000004320	0	3.98089	0	0	0	0	0	0	0	0	0	0	0	0
YML070W	DAK1	1755	response to stress*	glycerone kinase activity	cytoplasm	S000004535	0	3.98089	0	0	0	0	0	0	0	0	0	0	0	0
YOL031C	SIL1	1266	SRP-dependent cotranslational protein targeting to membrane, translocation	molecular function unknown	endoplasmic reticulum	S000005391	0	3.98089	0	0	0	0	0	0	0	0	0	0	0	0
YMR080C	NAM7	2916	telomere maintenance*	ATP-dependent RNA helicase activity*	cytoplasm*	S000004685	0	3.98089	0	0	0	0	0	0	0	0	0	0	0	0
YHR108W	GGA2	1758	Golgi to vacuole transport*	ubiquitin binding	Golgi trans face	S000001150	0	0	0	1.6176	0	2.28415	0	0	0	0	0	0	0	0
YCL035C	GRX1	333	response to oxidative stress*	thiol-disulfide exchange intermediate activity*	cytoplasm*	S000000540	0	0	0	1.6176	0	2.28415	0	0	0	0	0	0	0	0
YGR279C	SCW4	1161	conjugation with cellular fusion	glucosidase activity	cell wall (sensu Fungi)	S000003511	0	0	0	1.6176	0	0	0	2.06228	0	0	0	0	0	0
YDR032C	PST2	597	biological process unknown	molecular function unknown	cytoplasm*	S000002439	0	0	0	0	3.57398	0	0	0	0	0	0	0	0	0
YJR060W	CBF1	1056	chromosome segregation*	DNA binding*	nucleus*	S000003821	0	0	0	0	3.57398	0	0	0	0	0	0	0	0	0
YML124C	TUB3	1636	mitotic sister chromatid segregation*	structural constituent of cytoskeleton	spindle pole body*	S000004593	0	0	0	0	3.57398	0	0	0	0	0	0	0	0	0
YOL123W	HRP1	1605	mRNA polyadenylylation*	RNA binding	cytoplasm*	S000005483	0	0	0	0	3.57398	0	0	0	0	0	0	0	0	0
YMR061W	RNA14	2034	mRNA polyadenylylation*	RNA binding*	nucleus*	S000004665	0	0	0	0	3.57398	0	0	0	0	0	0	0	0	0
YPL243W	SRP68	1800	protein targeting to ER*	signal sequence binding	signal recognition particle (sensu Eukaryota)	S000006164	0	0	0	0	3.57398	0	0	0	0	0	0	0	0	0
YNL278W	CAF120	3183	regulation of transcription from RNA polymerase II promoter	molecular function unknown	CCR4-NOT complex	S000005222	0	0	0	0	3.57398	0	0	0	0	0	0	0	0	0
YIL047C	SYG1	2709	signal transduction	molecular function unknown	mitochondrion*	S000001309	0	0	0	0	3.57398	0	0	0	0	0	0	0	0	0
YNL054W	VAC7	3498	vacuole inheritance*	enzyme regulator activity	cytoplasm*	S000004999	0	0	0	0	3.57398	0	0	0	0	0	0	0	0	0
YML079W		606	biological process unknown	molecular function unknown	cytoplasm*	S000004544	0	0	0	1.6176	1.78699	0	0	0	0	0	0	0	0	0
YDL236W	PHO13	939	protein amino acid dephosphorylation*	alkaline phosphatase activity*	cytoplasm*	S000002395	0	0	0	1.6176	1.78699	0	0	0	0	0	0	0	0	0
YGL238W	CSE1	2883	protein export from nucleus	importin-alpha export receptor activity	nuclear envelope	S000003207	0	0	0	1.6176	1.78699	0	0	0	0	0	0	0	0	0
YIR007W		2295	biological process unknown	molecular function unknown	cytoplasm	S000001446	0	0	0	0	0	0	0	0	0	0	0	0	0	3.40252
YNL152W		1230	biological process unknown	phospholipid binding	cytoplasm	S000005096	0	0	0	0	0	0	0	0	0	0	0	0	0	3.40252
YER120W	SCS2	735	chromatin silencing at telomere*	protein binding	endoplasmic reticulum*	S000000922	0	0	0	0	0	0	0	0	0	0	0	0	0	3.40252
YBL003C	HTA2	399	DNA repair*	DNA binding	nuclear nucleosome	S000000099	0	0	0	0	0	0	0	0	0	0	0	0	0	3.40252
YIR034C	LYS1	1122	lysine biosynthesis via aminoadipic acid	saccharopine dehydrogenase (NAD+, L-lysine-forming) activity	cytoplasm	S000001473	0	0	0	0	0	0	0	0	0	0	0	0	0	3.40252
YHR079C	IRE1	3348	protein amino acid phosphorylation*	protein serine/threonine kinase activity*	endoplasmic reticulum membrane*	S000001121	0	0	0	0	0	0	0	0	0	0	0	0	0	3.40252
YPL063W	TIM50	1431	protein import into mitochondrial matrix	molecular function unknown	mitochondrial inner membrane presequence translocase complex	S000005984	0	0	0	0	0	0	0	0	0	0	0	0	0	3.40252
YDR086C	SSS1	243	SRP-dependent cotranslational protein targeting to membrane, translocation*	protein transporter activity	endoplasmic reticulum membrane*	S000002493	0	0	0	0	0	0	0	0	0	0	0	0	0	3.40252
YNL272C	SEC2	2280	exocytosis	guanyl-nucleotide exchange factor activity	cytosol*	S000005216	0	0	0	0	0	0	0	0	0	0	3.4002	0	0	0
YBL102W	SFT2	648	Golgi to endosome transport	molecular function unknown	Golgi membrane	S000000198	0	0	0	0	0	0	0	0	0	0	3.4002	0	0	0
YDR097C	MSH6	3729	mismatch repair	DNA binding*	nucleus	S000002504	0	0	0	0	0	0	0	0	0	0	3.4002	0	0	0
YOR320C	GNT1	1476	protein amino acid N-linked glycosylation	acetylglucosaminyltransferase activity	Golgi medial cisterna	S000005847	0	0	0	0	0	0	0	0	0	0	3.4002	0	0	0
YPL217C	BMS1	3552	35S primary transcript processing*	GTP binding	cytoplasm*	S000006138	0	0	0	0	0	0	0	0	3.29815	0	0	0	0	0
YDL111C	RRP42	798	35S primary transcript processing*	3'-5'-exoribonuclease activity	nuclear exosome (RNase complex)*	S000002269	0	0	0	0	0	0	0	0	3.29815	0	0	0	0	0
YDR538W	PAD1	729	aromatic compound catabolism	carboxy-lyase activity	mitochondrion	S000002946	0	0	0	0	0	0	0	0	3.29815	0	0	0	0	0
YDR159W	SAC3	3906	mRNA export from nucleus*	protein binding	nuclear pore	S000002566	0	0	0	0	0	0	0	0	3.29815	0	0	0	0	0
YPL126W	NAN1	2691	processing of 20S pre-rRNA	snoRNA binding	small nucleolar ribonucleoprotein complex*	S000006047	0	0	0	0	0	0	0	0	3.29815	0	0	0	0	0
YNL007C	SIS1	1059	protein folding*	unfolded protein binding*	cytosolic small ribosomal subunit (sensu Eukaryota)	S000004952	0	0	0	0	0	0	0	0	3.29815	0	0	0	0	0
YOR153W	PDR5	4536	response to drug*	xenobiotic-transporting ATPase activity	mitochondrion*	S000005679	0	0	0	0	0	0	0	0	3.29815	0	0	0	0	0
YDR174W	HMO1	741	telomere maintenance*	single-stranded DNA binding*	cytoplasm*	S000002581	0	0	0	0	0	0	0	0	3.29815	0	0	0	0	0
YDR083W	RRP8	1179	telomere maintenance*	methyltransferase activity	nucleolus	S000002490	0	0	0	0	0	0	0	0	3.29815	0	0	0	0	0
YLR153C	ACS2	2052	acetyl-CoA biosynthesis	acetate-CoA ligase activity	cytosol	S000004143	0	0	0	3.2352	0	0	0	0	0	0	0	0	0	0
YIL138C	TPM2	486	actin filament organization*	actin lateral binding	contractile ring (sensu Saccharomyces)*	S000001400	0	0	0	3.2352	0	0	0	0	0	0	0	0	0	0
YML099C	ARG81	2643	arginine metabolism*	transcription cofactor activity	nucleus	S000004565	0	0	0	3.2352	0	0	0	0	0	0	0	0	0	0
YBR151W	APD1	951	biological process unknown	molecular function unknown	cytoplasm*	S000000355	0	0	0	3.2352	0	0	0	0	0	0	0	0	0	0
YFR038W	IRC5	2562	biological process unknown	helicase activity	cellular component unknown	S000001934	0	0	0	3.2352	0	0	0	0	0	0	0	0	0	0
YDR161W		1164	biological process unknown	molecular function unknown	cytoplasm*	S000002568	0	0	0	3.2352	0	0	0	0	0	0	0	0	0	0
YER134C		537	biological process unknown	molecular function unknown	cytoplasm*	S000000936	0	0	0	3.2352	0	0	0	0	0	0	0	0	0	0
YOR021C		642	biological process unknown	molecular function unknown	cellular component unknown	S000005547	0	0	0	3.2352	0	0	0	0	0	0	0	0	0	0
YKL092C	BUD2	3315	bud site selection*	signal transducer activity*	intracellular	S000001575	0	0	0	3.2352	0	0	0	0	0	0	0	0	0	0
YLR300W	EXG1	1347	cell wall organization and biogenesis*	glucan 1,3-beta-glucosidase activity	cell wall (sensu Fungi)	S000004291	0	0	0	3.2352	0	0	0	0	0	0	0	0	0	0
YIL129C	TAO3	7131	cellular morphogenesis*	molecular function unknown	mitochondrion*	S000001391	0	0	0	3.2352	0	0	0	0	0	0	0	0	0	0
YBR143C	SUP45	1314	cytokinesis*	translation release factor activity, codon specific	cytosol*	S000000347	0	0	0	3.2352	0	0	0	0	0	0	0	0	0	0
YOR326W	MYO2	4725	endocytosis*	microfilament motor activity	actin cap*	S000005853	0	0	0	3.2352	0	0	0	0	0	0	0	0	0	0
YPL249C	GYP5	2685	ER to Golgi vesicle-mediated transport*	Rab GTPase activator activity	cytosol*	S000006170	0	0	0	3.2352	0	0	0	0	0	0	0	0	0	0
YPR181C	SEC23	2307	ER to Golgi vesicle-mediated transport*	GTPase activator activity	cytoplasm*	S000006385	0	0	0	3.2352	0	0	0	0	0	0	0	0	0	0
YIL076W	SEC28	891	ER to Golgi vesicle-mediated transport*	molecular function unknown	COPI vesicle coat	S000001338	0	0	0	3.2352	0	0	0	0	0	0	0	0	0	0
YDL168W	SFA1	1161	formaldehyde catabolism	alcohol dehydrogenase activity*	cytoplasm*	S000002327	0	0	0	3.2352	0	0	0	0	0	0	0	0	0	0
YIR038C	GTT1	705	glutathione metabolism	glutathione transferase activity	mitochondrion*	S000001477	0	0	0	3.2352	0	0	0	0	0	0	0	0	0	0
YGL040C	HEM2	1029	heme biosynthesis	porphobilinogen synthase activity	cytoplasm*	S000003008	0	0	0	3.2352	0	0	0	0	0	0	0	0	0	0
YHR068W	DYS1	1164	hypusine biosynthesis from peptidyl-lysine	transferase activity, transferring alkyl or aryl (other than methyl) groups	cytoplasm	S000001110	0	0	0	3.2352	0	0	0	0	0	0	0	0	0	0
YDR234W	LYS4	2082	lysine biosynthesis via aminoadipic acid	homoaconitate hydratase activity	mitochondrion	S000002642	0	0	0	3.2352	0	0	0	0	0	0	0	0	0	0
YJR066W	TOR1	7413	meiosis*	protein binding*	plasma membrane*	S000003827	0	0	0	3.2352	0	0	0	0	0	0	0	0	0	0
YDR172W	SUP35	2058	mRNA catabolism, deadenylylation-dependent decay*	translation release factor activity	cytosol*	S000002579	0	0	0	3.2352	0	0	0	0	0	0	0	0	0	0
YIL147C	SLN1	3663	protein amino acid phosphorylation*	osmosensor activity*	plasma membrane	S000001409	0	0	0	3.2352	0	0	0	0	0	0	0	0	0	0
YDL188C	PPH22	1134	protein biosynthesis*	protein phosphatase type 2A activity	condensed nuclear chromosome, pericentric region*	S000002347	0	0	0	3.2352	0	0	0	0	0	0	0	0	0	0
YFL007W	BLM10	6432	protein catabolism*	proteasome activator activity	nucleus*	S000001887	0	0	0	3.2352	0	0	0	0	0	0	0	0	0	0
YHR104W	GRE3	984	response to stress*	aldo-keto reductase activity*	cytoplasm*	S000001146	0	0	0	3.2352	0	0	0	0	0	0	0	0	0	0
YBR001C	NTH2	2343	response to stress*	alpha,alpha-trehalase activity	cytoplasm*	S000000205	0	0	0	3.2352	0	0	0	0	0	0	0	0	0	0
YPR104C	FHL1	2811	rRNA processing*	transcription factor activity	nucleus*	S000006308	0	0	0	3.2352	0	0	0	0	0	0	0	0	0	0
YGL039W		1047	telomere maintenance	oxidoreductase activity*	cytoplasm	S000003007	0	0	0	3.2352	0	0	0	0	0	0	0	0	0	0
YNL281W	HCH1	462	telomere maintenance*	chaperone binding*	cytoplasm*	S000005225	0	0	0	3.2352	0	0	0	0	0	0	0	0	0	0
YOR116C	RPO31	4383	transcription from RNA polymerase III promoter	DNA-directed RNA polymerase activity	DNA-directed RNA polymerase III complex	S000005642	0	0	0	3.2352	0	0	0	0	0	0	0	0	0	0
YGR083C	GCD2	1956	translational initiation	translation initiation factor activity*	ribosome*	S000003315	0	0	0	3.2352	0	0	0	0	0	0	0	0	0	0
YPL262W	FUM1	1467	tricarboxylic acid cycle*	fumarate hydratase activity	cytosol*	S000006183	0	0	0	3.2352	0	0	0	0	0	0	0	0	0	0
YKL205W	LOS1	3303	tRNA export from nucleus*	tRNA binding*	mitochondrion*	S000001688	0	0	0	3.2352	0	0	0	0	0	0	0	0	0	0
YPR036W	VMA13	1437	vacuolar acidification	hydrogen-transporting ATPase activity, rotational mechanism	vacuolar membrane (sensu Fungi)*	S000006240	0	0	0	3.2352	0	0	0	0	0	0	0	0	0	0
YAR007C	RFA1	1866	DNA recombination*	single-stranded DNA binding*	cytoplasm*	S000000065	0	0	0	0	0	0	0	0	0	0	0	0	3.20821	0
YOL076W	MDM20	2391	mitochondrion inheritance*	peptide alpha-N-acetyltransferase activity	NatB complex	S000005436	0	0	0	0	0	0	0	0	0	0	0	0	3.20821	0
YDR324C	UTP4	2331	processing of 20S pre-rRNA	snoRNA binding	small nucleolar ribonucleoprotein complex	S000002732	0	0	0	0	0	0	0	0	0	0	0	0	3.20821	0
YNR051C	BRE5	1548	protein deubiquitination	molecular function unknown	cytoplasm	S000005334	0	0	0	0	0	0	0	0	0	0	0	0	3.20821	0
YER151C	UBP3	2739	protein deubiquitination	ubiquitin-specific protease activity	cytoplasm	S000000953	0	0	0	0	0	0	0	0	0	0	0	0	3.20821	0
YML007W	YAP1	1953	response to oxidative stress*	transcription factor activity	cytoplasm*	S000004466	0	0	0	0	0	0	0	0	0	0	0	0	3.20821	0
YOR207C	RET1	3450	transcription from RNA polymerase III promoter	DNA-directed RNA polymerase activity	DNA-directed RNA polymerase III complex	S000005733	0	0	0	0	0	0	0	0	0	0	0	0	3.20821	0
YML054C	CYB2	1776	electron transport	L-lactate dehydrogenase (cytochrome) activity	mitochondrial intermembrane space	S000004518	0	0	0	0	0	0	0	0	0	0	0	3.05437	0	0
YJL004C	SYS1	612	Golgi to endosome transport*	molecular function unknown	integral to Golgi membrane*	S000003541	0	0	0	0	0	0	0	0	0	0	0	3.05437	0	0
YIL038C	NOT3	2511	regulation of transcription from RNA polymerase II promoter*	3'-5'-exoribonuclease activity	cytoplasm*	S000001300	0	0	0	0	0	0	0	0	0	0	0	3.05437	0	0
YML047C	PRM6	1059	conjugation with cellular fusion	molecular function unknown	integral to membrane	S000004510	0	0	0	0	0	0	0	0	0	2.89519	0	0	0	0
YHR007C	ERG11	1593	ergosterol biosynthesis	sterol 14-demethylase activity	endoplasmic reticulum	S000001049	0	0	0	0	0	0	0	0	0	2.89519	0	0	0	0
YHR216W	IMD2	1572	GTP biosynthesis	IMP dehydrogenase activity	cytoplasm	S000001259	0	0	0	0	0	0	0	0	0	2.89519	0	0	0	0
YGL174W	BUD13	801	nuclear mRNA splicing, via spliceosome*	molecular function unknown	nucleus	S000003142	0	0	0	0	0	0	0	0	0	2.89519	0	0	0	0
YDR335W	MSN5	3675	protein export from nucleus	protein binding*	nucleus	S000002743	0	0	0	0	0	0	0	0	0	2.89519	0	0	0	0
YHR171W	ATG7	1893	protein targeting to vacuole*	APG12 activating enzyme activity*	cytoplasm*	S000001214	0	0	0	0	0	0	0	0	0	2.89519	0	0	0	0
YBL017C	PEP1	4740	protein targeting to vacuole*	signal sequence binding	Golgi apparatus	S000000113	0	0	0	0	0	0	0	0	0	2.89519	0	0	0	0
YDR135C	YCF1	4548	response to metal ion*	bilirubin transporter activity*	vacuolar membrane	S000002542	0	0	0	0	0	0	0	0	0	2.89519	0	0	0	0
YIL048W	NEO1	3456	retrograde vesicle-mediated transport, Golgi to ER*	phospholipid-translocating ATPase activity*	endoplasmic reticulum membrane*	S000001310	0	0	0	0	0	0	0	0	0	2.89519	0	0	0	0
YOR327C	SNC2	348	telomere maintenance*	v-SNARE activity	transport vesicle	S000005854	0	0	0	0	0	0	0	0	0	2.89519	0	0	0	0
YPL212C	PUS1	1635	tRNA modification	tRNA-pseudouridine synthase activity	nucleus	S000006133	0	0	0	0	0	0	0	0	0	2.89519	0	0	0	0
YIR011C	STS1	960	ubiquitin-dependent protein catabolism*	molecular function unknown	nucleus	S000001450	0	0	0	0	0	0	0	0	0	2.89519	0	0	0	0
YOR286W	FMP31	450	biological process unknown	molecular function unknown	mitochondrion	S000005812	0	0	2.44798	0	0	0	0	0	0	0	0	0	0	0
YGL091C	NBP35	987	biological process unknown	ATPase activity	nucleus	S000003059	0	0	2.44798	0	0	0	0	0	0	0	0	0	0	0
YPL171C	OYE3	1203	biological process unknown	NADPH dehydrogenase activity	cellular component unknown	S000006092	0	0	2.44798	0	0	0	0	0	0	0	0	0	0	0
YER128W		612	biological process unknown	molecular function unknown	cellular component unknown	S000000930	0	0	2.44798	0	0	0	0	0	0	0	0	0	0	0
YKL069W		543	biological process unknown	molecular function unknown	cytoplasm*	S000001552	0	0	2.44798	0	0	0	0	0	0	0	0	0	0	0
YOR051C		1239	biological process unknown	molecular function unknown	nucleus	S000005577	0	0	2.44798	0	0	0	0	0	0	0	0	0	0	0
YGR217W	CCH1	6120	calcium ion transport	calcium channel activity	plasma membrane	S000003449	0	0	2.44798	0	0	0	0	0	0	0	0	0	0	0
YDR469W	SDC1	528	chromatin silencing at telomere*	histone lysine N-methyltransferase activity (H3-K4 specific)	COMPASS complex	S000002877	0	0	2.44798	0	0	0	0	0	0	0	0	0	0	0
YKL192C	ACP1	378	fatty acid biosynthesis	acyl carrier activity	mitochondrion	S000001675	0	0	2.44798	0	0	0	0	0	0	0	0	0	0	0
YDR486C	VPS60	690	filamentous growth*	molecular function unknown	cytoplasm*	S000002894	0	0	2.44798	0	0	0	0	0	0	0	0	0	0	0
YLR258W	GSY2	2118	glycogen biosynthesis	glycogen (starch) synthase activity	cytoplasm	S000004248	0	0	2.44798	0	0	0	0	0	0	0	0	0	0	0
YPR160W	GPH1	2709	glycogen catabolism	glycogen phosphorylase activity	cytoplasm	S000006364	0	0	2.44798	0	0	0	0	0	0	0	0	0	0	0
YLR163C	MAS1	1389	mitochondrial protein processing	mitochondrial processing peptidase activity	mitochondrial processing peptidase complex	S000004153	0	0	2.44798	0	0	0	0	0	0	0	0	0	0	0
YER146W	LSM5	282	nuclear mRNA splicing, via spliceosome*	RNA binding*	nucleolus*	S000000948	0	0	2.44798	0	0	0	0	0	0	0	0	0	0	0
YPR088C	SRP54	1626	protein targeting to ER*	signal sequence binding	signal recognition particle (sensu Eukaryota)	S000006292	0	0	2.44798	0	0	0	0	0	0	0	0	0	0	0
YIR037W	HYR1	492	response to oxidative stress	thioredoxin peroxidase activity*	intracellular	S000001476	0	0	2.44798	0	0	0	0	0	0	0	0	0	0	0
YBL075C	SSA3	1950	response to stress*	ATPase activity*	cytosol	S000000171	0	0	2.44798	0	0	0	0	0	0	0	0	0	0	0
YJR063W	RPA12	378	transcription from RNA polymerase I promoter	DNA-directed RNA polymerase activity	DNA-directed RNA polymerase I complex	S000003824	0	0	2.44798	0	0	0	0	0	0	0	0	0	0	0
YDL140C	RPO21	5202	transcription from RNA polymerase II promoter	DNA-directed RNA polymerase activity	mitochondrion*	S000002299	0	0	2.44798	0	0	0	0	0	0	0	0	0	0	0
YCR047C	BUD23	828	bud site selection	S-adenosylmethionine-dependent methyltransferase activity	cytoplasm*	S000000643	0	0	0	0	0	2.28415	0	0	0	0	0	0	0	0
YOR115C	TRS33	807	ER to Golgi vesicle-mediated transport	molecular function unknown	TRAPP complex	S000005641	0	0	0	0	0	2.28415	0	0	0	0	0	0	0	0
YMR246W	FAA4	2085	lipid metabolism*	long-chain-fatty-acid-CoA ligase activity	cytoplasm*	S000004860	0	0	0	0	0	2.28415	0	0	0	0	0	0	0	0
YOR265W	RBL2	321	microtubule cytoskeleton organization and biogenesis*	tubulin binding*	cytoplasm	S000005791	0	0	0	0	0	2.28415	0	0	0	0	0	0	0	0
YIL079C	AIR1	1083	mRNA export from nucleus*	molecular function unknown	nucleus*	S000001341	0	0	0	0	0	2.28415	0	0	0	0	0	0	0	0
YML049C	RSE1	4086	nuclear mRNA splicing, via spliceosome*	U2 snRNA binding	snRNP U2	S000004513	0	0	0	0	0	2.28415	0	0	0	0	0	0	0	0
YLR006C	SSK1	2139	osmosensory signaling pathway via two-component system*	enzyme activator activity*	cytoplasm	S000003996	0	0	0	0	0	2.28415	0	0	0	0	0	0	0	0
YLR146C	SPE4	903	pantothenate biosynthesis*	spermine synthase activity	cytoplasm	S000004136	0	0	0	0	0	2.28415	0	0	0	0	0	0	0	0
YML123C	PHO84	1764	phosphate transport*	manganese ion transporter activity*	integral to plasma membrane	S000004592	0	0	0	0	0	2.28415	0	0	0	0	0	0	0	0
YER174C	GRX4	735	response to oxidative stress	thiol-disulfide exchange intermediate activity	intracellular	S000000976	0	0	0	0	0	2.28415	0	0	0	0	0	0	0	0
YIL008W	URM1	300	response to oxidative stress*	protein tag	cytoplasm*	S000001270	0	0	0	0	0	2.28415	0	0	0	0	0	0	0	0
YER127W	LCP5	1074	rRNA modification*	RNA binding	small nucleolar ribonucleoprotein complex*	S000000929	0	0	0	0	0	2.28415	0	0	0	0	0	0	0	0
YDL194W	SNF3	2655	signal transduction*	receptor activity*	plasma membrane	S000002353	0	0	0	0	0	2.28415	0	0	0	0	0	0	0	0
YDR516C	EMI2	1503	sporulation (sensu Fungi)	molecular function unknown	cytoplasm	S000002924	0	0	0	0	0	2.28415	0	0	0	0	0	0	0	0
YNL113W	RPC19	429	transcription from RNA polymerase I promoter*	DNA-directed RNA polymerase activity	DNA-directed RNA polymerase III complex*	S000005057	0	0	0	0	0	2.28415	0	0	0	0	0	0	0	0
YKR006C	MRPL13	795	translation	structural constituent of ribosome	mitochondrial large ribosomal subunit	S000001714	0	0	0	0	0	2.28415	0	0	0	0	0	0	0	0
YOR245C	DGA1	1257	triacylglycerol biosynthesis*	diacylglycerol O-acyltransferase activity	lipid particle	S000005771	0	0	0	0	0	2.28415	0	0	0	0	0	0	0	0
YKL196C	YKT6	603	vesicle fusion*	v-SNARE activity*	mitochondrion*	S000001679	0	0	0	0	0	2.28415	0	0	0	0	0	0	0	0
YNL232W	CSL4	879	35S primary transcript processing*	3'-5'-exoribonuclease activity	nuclear exosome (RNase complex)*	S000005176	0	0	0	0	0	0	2.19829	0	0	0	0	0	0	0
YLR186W	EMG1	759	35S primary transcript processing*	molecular function unknown	cytoplasm*	S000004176	0	0	0	0	0	0	2.19829	0	0	0	0	0	0	0
YHR085W	IPI1	1005	35S primary transcript processing*	molecular function unknown	nucleus*	S000001127	0	0	0	0	0	0	2.19829	0	0	0	0	0	0	0
YDR280W	RRP45	918	35S primary transcript processing*	3'-5'-exoribonuclease activity	nuclear exosome (RNase complex)*	S000002688	0	0	0	0	0	0	2.19829	0	0	0	0	0	0	0
YJR100C		984	biological process unknown	molecular function unknown	cellular component unknown	S000003861	0	0	0	0	0	0	2.19829	0	0	0	0	0	0	0
YJL198W	PHO90	2646	phosphate transport	phosphate transporter activity	membrane	S000003734	0	0	0	0	0	0	2.19829	0	0	0	0	0	0	0
YPR143W	RRP15	753	processing of 27S pre-rRNA	molecular function unknown	nucleus*	S000006347	0	0	0	0	0	0	2.19829	0	0	0	0	0	0	0
YOR069W	VPS5	2028	protein retention in Golgi*	protein transporter activity	cytosol*	S000005595	0	0	0	0	0	0	2.19829	0	0	0	0	0	0	0
YDR512C	EMI1	564	sporulation (sensu Fungi)	molecular function unknown	cellular component unknown	S000002920	0	0	0	0	0	0	2.19829	0	0	0	0	0	0	0
YPL154C	PEP4	1218	sporulation*	endopeptidase activity*	mitochondrion*	S000006075	0	0	0	0	0	0	2.19829	0	0	0	0	0	0	0
YHR081W	LRP1	555	telomere maintenance*	molecular function unknown	nuclear exosome (RNase complex)	S000001123	0	0	0	0	0	0	2.19829	0	0	0	0	0	0	0
YCL064C	CHA1	1083	threonine catabolism*	L-serine ammonia-lyase activity*	mitochondrion*	S000000569	0	0	0	0	0	0	2.19829	0	0	0	0	0	0	0
YPR110C	RPC40	1008	transcription from RNA polymerase I promoter*	DNA-directed RNA polymerase activity	DNA-directed RNA polymerase III complex*	S000006314	0	0	0	0	0	0	2.19829	0	0	0	0	0	0	0
YFR049W	YMR31	372	translation	structural constituent of ribosome	mitochondrial small ribosomal subunit	S000001945	0	0	0	0	0	0	2.19829	0	0	0	0	0	0	0
YGL198W	YIP4	708	vesicle-mediated transport	Rab GTPase binding	membrane	S000003166	0	0	0	0	0	0	2.19829	0	0	0	0	0	0	0
YGR090W	UTP22	3714	35S primary transcript processing	snoRNA binding	nucleus*	S000003322	0	0	0	0	0	0	0	2.06228	0	0	0	0	0	0
YCL014W	BUD3	4911	cytokinesis*	molecular function unknown	bud neck*	S000000520	0	0	0	0	0	0	0	2.06228	0	0	0	0	0	0
YGL251C	HFM1	3716	meiosis*	DNA helicase activity	nucleus	S000003220	0	0	0	0	0	0	0	2.06228	0	0	0	0	0	0
YLR398C	SKI2	3864	mRNA catabolism*	RNA helicase activity*	cytoplasm*	S000004390	0	0	0	0	0	0	0	2.06228	0	0	0	0	0	0
YDR142C	PEX7	1128	peroxisome organization and biogenesis*	peroxisome targeting sequence binding*	cytosol*	S000002549	0	0	0	0	0	0	0	2.06228	0	0	0	0	0	0
YIL095W	PRK1	2433	protein amino acid phosphorylation*	protein serine/threonine kinase activity	actin cortical patch	S000001357	0	0	0	0	0	0	0	2.06228	0	0	0	0	0	0
YBL004W	UTP20	7482	35S primary transcript processing	snoRNA binding	cytoplasm*	S000000100	0	0	0	0	1.78699	0	0	0	0	0	0	0	0	0
YER133W	GLC7	1464	35S primary transcript processing*	protein phosphatase type 1 activity	nucleolus*	S000000935	0	0	0	0	1.78699	0	0	0	0	0	0	0	0	0
YDL237W		1173	biological process unknown	molecular function unknown	cellular component unknown	S000002396	0	0	0	0	1.78699	0	0	0	0	0	0	0	0	0
YJR076C	CDC11	1248	cell wall organization and biogenesis*	structural constituent of cytoskeleton*	prospore membrane*	S000003837	0	0	0	0	1.78699	0	0	0	0	0	0	0	0	0
YJL173C	RFA3	369	DNA recombination*	DNA binding	chromosome, telomeric region*	S000003709	0	0	0	0	1.78699	0	0	0	0	0	0	0	0	0
YMR207C	HFA1	6372	fatty acid biosynthesis	acetyl-CoA carboxylase activity	mitochondrion	S000004820	0	0	0	0	1.78699	0	0	0	0	0	0	0	0	0
YKL127W	PGM1	1713	glucose 1-phosphate utilization*	phosphoglucomutase activity	cytosol	S000001610	0	0	0	0	1.78699	0	0	0	0	0	0	0	0	0
YOR155C	ISN1	1353	inosine salvage	IMP 5'-nucleotidase activity	cellular component unknown	S000005681	0	0	0	0	1.78699	0	0	0	0	0	0	0	0	0
YJL146W	IDS2	1410	meiosis	molecular function unknown	cytoplasm*	S000003682	0	0	0	0	1.78699	0	0	0	0	0	0	0	0	0
YJL112W	MDV1	2145	mitochondrial genome maintenance*	molecular function unknown	mitochondrial outer membrane	S000003648	0	0	0	0	1.78699	0	0	0	0	0	0	0	0	0
YOR046C	DBP5	1449	mRNA export from nucleus	RNA helicase activity	cytoplasm*	S000005572	0	0	0	0	1.78699	0	0	0	0	0	0	0	0	0
YDR019C	GCV1	1203	one-carbon compound metabolism*	glycine dehydrogenase (decarboxylating) activity	mitochondrion*	S000002426	0	0	0	0	1.78699	0	0	0	0	0	0	0	0	0
YML059C	NTE1	5040	phosphatidylcholine metabolism	hydrolase activity*	endoplasmic reticulum	S000004524	0	0	0	0	1.78699	0	0	0	0	0	0	0	0	0
YHR135C	YCK1	1617	protein amino acid phosphorylation*	casein kinase I activity	endoplasmic reticulum*	S000001177	0	0	0	0	1.78699	0	0	0	0	0	0	0	0	0
YFL044C	OTU1	906	protein deubiquitination*	ubiquitin-specific protease activity	cytoplasm*	S000001850	0	0	0	0	1.78699	0	0	0	0	0	0	0	0	0
YKL204W	EAP1	1899	telomere maintenance*	eukaryotic initiation factor 4E binding	mRNA cap complex	S000001687	0	0	0	0	1.78699	0	0	0	0	0	0	0	0	0
YNL236W	SIN4	2925	transcription from RNA polymerase II promoter	RNA polymerase II transcription mediator activity	mediator complex	S000005180	0	0	0	0	1.78699	0	0	0	0	0	0	0	0	0
YKR084C	HBS1	1836	translation	molecular function unknown	cytoplasm	S000001792	0	0	0	0	1.78699	0	0	0	0	0	0	0	0	0
YGR165W	MRPS35	1038	translation*	structural constituent of ribosome	mitochondrial small ribosomal subunit	S000003397	0	0	0	0	1.78699	0	0	0	0	0	0	0	0	0
YPR154W	PIN3	648	actin cytoskeleton organization and biogenesis	molecular function unknown	cytoplasm*	S000006358	0	0	0	1.6176	0	0	0	0	0	0	0	0	0	0
YDL135C	RDI1	609	actin filament organization*	signal transducer activity*	cytosol	S000002294	0	0	0	1.6176	0	0	0	0	0	0	0	0	0	0
YDR132C		1488	biological process unknown	molecular function unknown	cytoplasm*	S000002539	0	0	0	1.6176	0	0	0	0	0	0	0	0	0	0
YDR444W		2064	biological process unknown	molecular function unknown	cytoplasm	S000002852	0	0	0	1.6176	0	0	0	0	0	0	0	0	0	0
YPR148C		1308	biological process unknown	molecular function unknown	cytoplasm	S000006352	0	0	0	1.6176	0	0	0	0	0	0	0	0	0	0
YKL112W	ABF1	2196	chromatin remodeling*	DNA binding*	nucleus*	S000001595	0	0	0	1.6176	0	0	0	0	0	0	0	0	0	0
YIL083C		1098	coenzyme A biosynthesis	phosphopantothenate--cysteine ligase activity	cytoplasm*	S000001345	0	0	0	1.6176	0	0	0	0	0	0	0	0	0	0
YGR061C	ADE6	4077	'de novo' IMP biosynthesis*	phosphoribosylformylglycinamidine synthase activity	cytoplasm	S000003293	0	0	0	1.6176	0	0	0	0	0	0	0	0	0	0
YCL034W	LSB5	1065	endocytosis*	molecular function unknown	cell cortex	S000000539	0	0	0	1.6176	0	0	0	0	0	0	0	0	0	0
YLR207W	HRD3	2502	ER-associated protein catabolism	ubiquitin-protein ligase activity	endoplasmic reticulum	S000004197	0	0	0	1.6176	0	0	0	0	0	0	0	0	0	0
YOR108W	LEU9	1815	leucine biosynthesis	2-isopropylmalate synthase activity	mitochondrion	S000005634	0	0	0	1.6176	0	0	0	0	0	0	0	0	0	0
YNL045W		2016	lipid metabolism*	aminopeptidase activity*	cytoplasm*	S000004990	0	0	0	1.6176	0	0	0	0	0	0	0	0	0	0
YKR054C	DYN1	12279	mitotic sister chromatid segregation*	motor activity	cytoplasmic microtubule*	S000001762	0	0	0	1.6176	0	0	0	0	0	0	0	0	0	0
YML085C	TUB1	1460	mitotic sister chromatid segregation*	structural constituent of cytoskeleton	spindle pole body*	S000004550	0	0	0	1.6176	0	0	0	0	0	0	0	0	0	0
YGR113W	DAM1	1032	mitotic spindle organization and biogenesis in nucleus*	structural constituent of cytoskeleton	condensed nuclear chromosome kinetochore*	S000003345	0	0	0	1.6176	0	0	0	0	0	0	0	0	0	0
YJR091C	JSN1	3276	mRNA catabolism, deadenylylation-dependent decay	mRNA binding	cellular component unknown	S000003851	0	0	0	1.6176	0	0	0	0	0	0	0	0	0	0
YGR156W	PTI1	1278	mRNA polyadenylylation*	RNA binding	nucleus*	S000003388	0	0	0	1.6176	0	0	0	0	0	0	0	0	0	0
YJL060W	BNA3	1335	NAD biosynthesis	arylformamidase activity	cytoplasm*	S000003596	0	0	0	1.6176	0	0	0	0	0	0	0	0	0	0
YJL121C	RPE1	717	pentose-phosphate shunt	ribulose-phosphate 3-epimerase activity	cytosol	S000003657	0	0	0	1.6176	0	0	0	0	0	0	0	0	0	0
YHR163W	SOL3	750	pentose-phosphate shunt, oxidative branch	6-phosphogluconolactonase activity	cytoplasm*	S000001206	0	0	0	1.6176	0	0	0	0	0	0	0	0	0	0
YMR204C	INP1	1263	peroxisome inheritance	molecular function unknown	peroxisome*	S000004817	0	0	0	1.6176	0	0	0	0	0	0	0	0	0	0
YFR034C	PHO4	939	phosphate metabolism*	transcription factor activity	cytoplasm*	S000001930	0	0	0	1.6176	0	0	0	0	0	0	0	0	0	0
YHR201C	PPX1	1194	polyphosphate metabolism	exopolyphosphatase activity	cytoplasm*	S000001244	0	0	0	1.6176	0	0	0	0	0	0	0	0	0	0
YOR281C	PLP2	861	positive regulation of transcription from RNA polymerase II promoter by pheromones	GTPase inhibitor activity	cytoplasm	S000005807	0	0	0	1.6176	0	0	0	0	0	0	0	0	0	0
YLR347C	KAP95	2586	protein import into nucleus	protein carrier activity	cytoplasm*	S000004339	0	0	0	1.6176	0	0	0	0	0	0	0	0	0	0
YPR180W	AOS1	1044	protein sumoylation	SUMO activating enzyme activity	nucleus	S000006384	0	0	0	1.6176	0	0	0	0	0	0	0	0	0	0
YCL057W	PRD1	2139	proteolysis	metalloendopeptidase activity*	cytoplasm*	S000000562	0	0	0	1.6176	0	0	0	0	0	0	0	0	0	0
YBR093C	PHO5	1404	regulation of cell size*	acid phosphatase activity*	cell wall (sensu Fungi)*	S000000297	0	0	0	1.6176	0	0	0	0	0	0	0	0	0	0
YDL235C	YPD1	504	response to osmotic stress*	transferase activity, transferring phosphorus-containing groups	cytoplasm	S000002394	0	0	0	1.6176	0	0	0	0	0	0	0	0	0	0
YER103W	SSA4	1929	response to stress*	ATPase activity*	cytoplasm*	S000000905	0	0	0	1.6176	0	0	0	0	0	0	0	0	0	0
YGR208W	SER2	930	serine family amino acid biosynthesis	phosphoserine phosphatase activity	cytoplasm*	S000003440	0	0	0	1.6176	0	0	0	0	0	0	0	0	0	0
YDR402C	DIT2	1470	spore wall assembly (sensu Fungi)	oxidoreductase activity	cellular component unknown	S000002810	0	0	0	1.6176	0	0	0	0	0	0	0	0	0	0
YBR035C	PDX3	687	telomere maintenance*	pyridoxamine-phosphate oxidase activity	cellular component unknown	S000000239	0	0	0	1.6176	0	0	0	0	0	0	0	0	0	0
YNL014W	HEF3	3135	translational elongation	ATPase activity*	cytosolic ribosome (sensu Eukaryota)	S000004959	0	0	0	1.6176	0	0	0	0	0	0	0	0	0	0
YOR260W	GCD1	1737	translational initiation	translation initiation factor activity*	ribosome*	S000005786	0	0	0	1.6176	0	0	0	0	0	0	0	0	0	0
YOL097C	WRS1	1299	tryptophanyl-tRNA aminoacylation	tryptophan-tRNA ligase activity	cytoplasm	S000005457	0	0	0	1.6176	0	0	0	0	0	0	0	0	0	0
YOR157C	PUP1	786	ubiquitin-dependent protein catabolism	endopeptidase activity	proteasome core complex, beta-subunit complex (sensu Eukaryota)	S000005683	0	0	0	1.6176	0	0	0	0	0	0	0	0	0	0
